# Supplementary material for: Discovery of genomic and transcriptomic pleiotropy between kidney function and soluble receptor for advanced glycation end products using correlated meta‐analyses: The Long Life Family Study
Source: Aging Cell. 2024 Jun 26;23(10):e14261. doi: 10.1111/acel.14261 (PMC11464144; doi:10.1111/acel.14261)
Supplement: Supplementary file 2 — Data S2. [file ACEL-23-e14261-s001.xlsx]

## Sheet: Supp Table 5
Supplemental Table 5. Novel loci from CMA GWAS for kidney function, GWAS catalog, and TCGA
	Correlated meta-analysis (CMA) Genome-wide Association Study (GWAS)																		NHGRI-EBI GWAS catalog for kidney related-traits							The Cancer Genome Atlas (TCGA) for kidney
Locus	Traits	SNP	Chr	Position (GRCh38)	Locus	Role	A1/A2	Freq A1	eGFRcr β	eGFRcr SE	eGFRcr p-value	eGFRcys β	eGFRcys SE	eGFRcys p-value	sRAGE β	sRAGE SE	sRAGE p-value	CMA p-value	Variant and risk allele	Chr:Position (GRCh38)	Locus	p-value	Reported trait	Study accession	PMID	Project	# SSM Affected Cases	# CNV Gains	# CNV Losses	# Mutations
1	eGFRcr_eGFRcys	rs527801408	1p34.3	38388871	LINC01343/ LINC01685	intergenic	T/C	0.0025	-0.257	0.057	5.66x10-6	-0.307	0.067	4.56x10-6				4.81x10-8
	eGFRcr_eGFRcys	rs547464256		38389075			C/T	0.0027	-0.25	0.053	3.02x10-6	-0.303	0.063	1.68x10-6				1.49x10-8
2	eGFRcr_eGFRcys	rs545971089	1p32.3	50816048	FAF1	intronic	T/A	0.0052	-0.183	0.038	1.43x10-6	-0.2	0.045	8.15x10-6				2.77x10-8	rs116626164-A	1:50509555	FAF1	1 x 10-8	Blood urea nitrogen levels	GCST008062	31152163	TCGA-KIRC	2 / 374 (0.53%)	5 / 517 (0.97%)	62 / 517 (11.99%)	2
	eGFRcr_eGFRcys_sRAGE								-0.183	0.038	1.43x10-6	-0.2	0.045	8.15x10-6	0.397	0.16	1.31x10-2	8.28x10-9	rs141811210-GTAA	1:50614520	FAF1	2 x 10-19	Serum uric acid levels	GCST90018977	34594039	TCGA-KIRP	1 / 278 (0.36%)	3 / 283 (1.06%)	30 / 283 (10.60%)	1
	eGFRcr_eGFRcys	rs533133043		50978033	CDKN2C/ MIR4421	intergenic	T/G	0.0043	-0.225	0.041	5.02x10-8	-0.247	0.049	4.28x10-7				2.97x10-10	rs10888700-T	1:50620665	FAF1	3 x 10-21	Urate levels	GCST011119	33356394
	eGFRcr_eGFRcys_sRAGE								-0.225	0.041	5.02x10-8	-0.247	0.049	4.28x10-7	0.615	0.174	4.08x10-4	3.88x10-12	rs13376700-?	1:51011971	CDKN2C, MIR4421	5 x 10-10	Renal cell carcinoma	GCST004710	28598434
	eGFRcr_sRAGE								-0.225	0.041	5.02x10-8				0.615	0.174	4.08x10-4	1.15x10-9	rs116760613-A	1:51025037	CDKN2C, MIR4421	2 x 10-9	Blood urea nitrogen levels	GCST008062	31152163
	eGFRcys_sRAGE											-0.247	0.049	4.28x10-7	0.615	0.174	4.08x10-4	5.84x10-9
	eGFRcr_eGFRcys	rs572646119		51148437	C1orf185	downstream	T/A	0.0041	-0.228	0.042	6.12x10-8	-0.246	0.05	8.64x10-7				5.78x10-10								TCGA-KIRP	1 / 278 (0.36%)	3 / 283 (1.06%)	29 / 283 (10.25%)	1
	eGFRcr_eGFRcys_sRAGE								-0.228	0.042	6.12x10-8	-0.246	0.05	8.64x10-7	0.516	0.177	3.61x10-3	6.72x10-11
	eGFRcr_sRAGE								-0.228	0.042	6.12x10-8				0.516	0.177	3.61x10-3	1.94x10-8
3	eGFRcr_sRAGE	rs263436	1p22.3	86706719	SH3GLB1	intronic	A/G	0.213321	0.022	0.007	1.31x10-3				-0.138	0.028	1.03x10-6	4.57x10-8								TCGA-KIRC	1 / 374 (0.27%)	10 / 517 (1.93%)	57 / 517 (11.03%)	1
	eGFRcr_sRAGE	rs263466		86717873			A/G	0.214089	0.024	0.007	3.68x10-4				-0.144	0.028	2.97x10-7	4.05x10-9
	eGFRcr_sRAGE	rs263465		86719766			G/T	0.213008	0.024	0.007	4.39x10-4				-0.144	0.028	3.47x10-7	5.60x10-9
	eGFRcr_sRAGE	rs263463		86723198			C/T	0.213975	0.021	0.007	1.45x10-3				-0.141	0.028	4.82x10-7	2.86x10-8
	eGFRcr_sRAGE	rs263479		86739278			T/C	0.212761	0.024	0.007	4.73x10-4				-0.138	0.028	9.60x10-7	1.36x10-8
	eGFRcr_sRAGE	rs372830		86739569			T/A	0.211276	0.023	0.007	7.10x10-4				-0.136	0.028	1.34x10-6	2.79x10-8
	eGFRcr_sRAGE	rs372828		86739570			T/A	0.21139	0.023	0.007	8.03x10-4				-0.134	0.028	1.77x10-6	3.97x10-8
	eGFRcr_sRAGE	rs166415		86742117			T/G	0.21107	0.024	0.007	4.26x10-4				-0.135	0.028	1.75x10-6	1.96x10-8
	eGFRcr_sRAGE	rs263476		86743975		UTR3	A/G	0.213327	0.023	0.007	6.84x10-4				-0.141	0.028	6.39x10-7	1.49x10-8
	eGFRcr_sRAGE	rs166416		86760172	SH3GLB1/ SELENOF	intergenic	C/A	0.212477	0.024	0.007	4.45x10-4				-0.132	0.028	2.50x10-6	2.74x10-8								TCGA-KIRP	1 / 278 (0.36%)	3 / 283 (1.06%)	28 / 283 (9.89%)	1
	eGFRcr_sRAGE	rs59016838		86760579			T/G	0.211234	0.025	0.007	2.54x10-4				-0.136	0.028	1.10x10-6	7.73x10-9
	eGFRcr_sRAGE	rs263490		86761733			C/A	0.212353	0.024	0.007	3.40x10-4				-0.139	0.028	6.31x10-7	6.75x10-9
	eGFRcr_sRAGE	rs263488		86762118			A/T	0.212004	0.023	0.007	6.48x10-4				-0.138	0.028	8.99x10-7	1.83x10-8
	eGFRcr_sRAGE	rs263487		86763490			C/A	0.212653	0.023	0.007	7.32x10-4				-0.139	0.028	7.67x10-7	1.86x10-8
	eGFRcr_sRAGE	rs263457		86775307			G/C	0.213024	0.023	0.007	5.56x10-4				-0.143	0.028	3.43x10-7	7.26x10-9
	eGFRcr_sRAGE	rs691774		86779067			C/T	0.212155	0.022	0.007	9.01x10-4				-0.138	0.028	8.06x10-7	2.44x10-8
	eGFRcr_sRAGE	rs691531		86779595			T/C	0.212887	0.021	0.007	1.49x10-3				-0.144	0.028	2.79x10-7	1.95x10-8
	eGFRcr_sRAGE	rs566334		86785396			G/A	0.211419	0.024	0.007	5.22x10-4				-0.154	0.028	5.73x10-8	1.69x10-9
	eGFRcr_sRAGE	rs494577		86794394			G/A	0.213709	0.023	0.007	8.33x10-4				-0.149	0.028	1.06x10-7	4.72x10-9
	eGFRcr_sRAGE	rs12752871		86809027			G/A	0.215924	0.021	0.007	1.44x10-3				-0.148	0.028	9.54x10-8	8.41x10-9
	eGFRcr_sRAGE	rs4269747		86815005			A/G	0.214269	0.021	0.007	2.15x10-3				-0.144	0.028	3.08x10-7	3.29x10-8
	eGFRcr_sRAGE	rs6576850		86819716			G/A	0.214431	0.021	0.007	1.86x10-3				-0.146	0.028	1.63x10-7	1.72x10-8
	eGFRcr_sRAGE	rs6576851		86819744			C/G	0.213543	0.022	0.007	1.26x10-3				-0.153	0.028	4.18x10-8	3.87x10-9
	eGFRcr_sRAGE	rs6576852		86819918			T/G	0.215449	0.022	0.007	1.11x10-3				-0.15	0.028	7.91x10-8	5.31x10-9
	eGFRcr_sRAGE	rs6576853		86820036			G/A	0.215028	0.021	0.007	1.37x10-3				-0.146	0.028	1.67x10-7	1.20x10-8
	eGFRcr_sRAGE	rs6576854		86820215			C/G	0.215646	0.022	0.007	1.08x10-3				-0.148	0.028	1.07x10-7	6.48x10-9
	eGFRcr_sRAGE	rs11161896		86820541			T/C	0.214575	0.022	0.007	8.18x10-4				-0.149	0.028	9.86x10-8	4.36x10-9
	eGFRcr_sRAGE	rs10873802		86820751			C/T	0.215884	0.022	0.007	1.22x10-3				-0.148	0.028	9.19x10-8	6.67x10-9
	eGFRcr_sRAGE	rs10782585		86821913			C/T	0.216123	0.023	0.007	5.88x10-4				-0.151	0.028	7.53x10-8	2.40x10-9
	eGFRcr_sRAGE	rs10873803		86822017			G/C	0.139649	0.024	0.008	2.14x10-3				-0.17	0.033	2.91x10-7	3.12x10-8
	eGFRcr_sRAGE	rs954119		86825532			T/C	0.203762	0.026	0.007	1.87x10-4				-0.169	0.028	2.81x10-9	5.02x10-11
	eGFRcr_sRAGE	rs11161897		86826785			A/G	0.193774	0.023	0.007	7.65x10-4				-0.16	0.029	3.54x10-8	1.86x10-9
	eGFRcr_sRAGE	rs6656882		86827231			C/T	0.20521	0.025	0.007	2.34x10-4				-0.18	0.028	2.34x10-10	1.02x10-11
	eGFRcr_sRAGE	rs4282790		86828222			C/T	0.205835	0.024	0.007	4.89x10-4				-0.169	0.028	3.28x10-9	1.82x10-10
4	eGFRcr_eGFRcys	rs7514231	1p22.2	90183420	ZNF326/ SNORD3G	intergenic	T/C	0.003	-0.265	0.058	4.15x10-6	-0.308	0.068	6.03x10-6				4.70x10-8	rs368863397-C	1:89685824	LRRC8C	3 x 10-9	Serum uric acid levels	GCST90018977	34594039	TCGA-KIRC	2 / 374 (0.53%)	10 / 517 (1.93%)	59 / 517 (11.41%)	2
	eGFRcr_eGFRcys	rs74100345		90186054			A/C	0.003	-0.27	0.058	2.98x10-6	-0.314	0.068	4.74x10-6				3.12x10-8								TCGA-KIRP	1 / 278 (0.36%)	4 / 283 (1.41%)	27 / 283 (9.54%)	1
5	eGFRcr_eGFRcys_sRAGE	rs76181979	1p21.2	101372814	LINC01307	ncRNA_ intronic	C/T	0.00512462	-0.1813	0.04	4.85x10-6	-0.187	0.047	6.28x10-5	0.4322	0.1667	9.54x10-3	4.74x10-8
6	eGFRcr_eGFRcys	rs115559549	1q24.1	165723138	LOC440700/ TMCO1	intergenic	C/A	0.0029	-0.254	0.054	2.20x10-6	-0.326	0.063	2.61x10-7				3.19x10-9								TCGA-KIRP	1 / 278 (0.36%)	14 / 283 (4.95%)	15 / 283 (5.30%)	1
	eGFRcr_eGFRcys	rs114304424		165742578	TMCO1	intronic	C/T	0.0028	-0.253	0.053	2.26x10-6	-0.325	0.063	2.57x10-7				3.22x10-9
7	eGFRcr_eGFRcys	rs139831128	2q37.2	236303040	ASB18/ IQCA1	intergenic	T/G	0.0058	-0.153	0.035	1.36x10-5	-0.204	0.042	9.67x10-7				3.12x10-8								TCGA-KIRP	1 / 278 (0.36%)	39 / 283 (13.78%)	12 / 283 (4.24%)	1
8	eGFRcr_eGFRcys	rs753994697	3p24.3	19318888	KCNH8	intronic	G/A	0.0029	-0.268	0.052	2.97x10-7	-0.249	0.062	6.04x10-5				4.65x10-8								TCGA-KIRC	3 / 374 (0.80%)	2 / 517 (0.39%)	441 / 517 (85.30%)	3
																										TCGA-KIRP	2 / 278 (0.72%)	59 / 283 (20.85%)	20 / 283 (7.07%)	2
9	eGFRcr_eGFRcys	rs562793857	3p12.1	86706410	LINC02070/ VGLL3	intergenic	A/T	0.0023	-0.391	0.058	1.88x10-11	-0.404	0.068	3.76x10-9				3.51x10-14								TCGA-KIRP	1 / 278 (0.36%)	62 / 283 (21.91%)	17 / 283 (6.01%)	1
10	eGFRcr_eGFRcys	rs16850353	3q23	140467128	CLSTN2	intronic	T/G	0.0024	-0.35	0.067	1.62x10-7	-0.333	0.079	2.60x10-5				1.58x10-8								TCGA-KIRC	1 / 374 (0.27%)	49 / 517 (9.48%)	64 / 517 (12.38%)	1
11	eGFRcr_eGFRcys_sRAGE	rs138185959	4p16.2	5152140	STK32B	intronic	A/G	0.0043379	-0.1475	0.0427	5.59x10-4	-0.2322	0.05023	3.92x10-6	0.5834	0.1833	1.47x10-3	3.59x10-8	rs1533096-C	4:4782412	STX18-AS1	3 x 10-8	Urate levels	GCST008972	31578528	TCGA-KIRC	1 / 374 (0.27%)	12 / 517 (2.32%)	59 / 517 (11.41%)	1
	eGFRcr_eGFRcys	rs151274284		5203595			A/G	0.00397999	-0.1943	0.04497	1.60x10-5	-0.2769	0.05309	1.93x10-7				1.20x10-8
	eGFRcr_eGFRcys_sRAGE								-0.1943	0.04497	1.60x10-5	-0.2769	0.05309	1.93x10-7	0.6142	0.1917	1.36x10-3	3.71x10-10
	eGFRcys_sRAGE											-0.2769	0.05309	1.93x10-7	0.6142	0.1917	1.36x10-3	1.28x10-8
12	eGFRcr_eGFRcys_sRAGE	rs749822346	4p15.31	18959890	LCORL/ SLIT2	intergenic	A/G	0.0024	-0.2896	0.05885	8.97x10-7	-0.263	0.06938	1.52x10-4	0.69	0.2519	6.19x10-3	2.13x10-8								TCGA-KIRC	8 / 374 (2.14%)	14 / 517 (2.71%)	50 / 517 (9.67%)	8
																										TCGA-KICH	1 / 66 (1.52%)	14 / 66 (21.21%)	0 / 66 (0.00%)	1
																										TCGA-KIRP	3 / 278 (1.08%)	10 / 283 (3.53%)	21 / 283 (7.42%)	3
13	eGFRcr_eGFRcys	rs554254460	4q28.3	133300968	PCDH10/ PABPC4L	intergenic	T/C	0.0024	-0.333	0.055	1.63x10-9	-0.296	0.065	5.58x10-6				2.32x10-10								TCGA-KIRC	6 / 374 (1.60%)	11 / 517 (2.13%)	56 / 517 (10.83%)	6
																										TCGA-KIRP	2 / 278 (0.72%)	9 / 283 (3.18%)	24 / 283 (8.48%)	2
14	eGFRcr_eGFRcys	rs777345385	4q34.3	178624722	LINC01098/ LINC00290	intergenic	A/G	0.0029	-0.233	0.052	9.00x10-6	-0.295	0.062	2.02x10-6				3.80x10-8	rs17067290-T	4:179265397		6 x 10-6	Uric acid elevation in response to thiazide-like diuretic in hypertension	GCST009319	31748705
	eGFRcr_eGFRcys	rs1017710		179779111			T/C	0.0727	-0.043	0.011	5.55x10-5	-0.065	0.013	2.35x10-7				3.73x10-8
	eGFRcr_eGFRcys	rs2383390		179780457			T/C	0.0723	-0.043	0.011	6.32x10-5	-0.065	0.013	2.89x10-7				4.74x10-8
	eGFRcr_eGFRcys	rs72713880		179781213			G/C	0.0726	-0.044	0.011	3.16x10-5	-0.065	0.013	2.43x10-7				2.41x10-8
	eGFRcr_eGFRcys	rs72713891		179784804			G/A	0.0723	-0.045	0.011	3.12x10-5	-0.065	0.013	2.88x10-7				2.67x10-8
	eGFRcr_eGFRcys	rs17068188		179789302			A/G	0.0733	-0.046	0.011	2.00x10-5	-0.065	0.013	2.86x10-7				1.87x10-8
	eGFRcr_eGFRcys	rs72713899		179792605			A/C	0.0724	-0.045	0.011	2.55x10-5	-0.066	0.013	1.36x10-7				1.39x10-8
	eGFRcr_eGFRcys	rs17068194		179793905			A/G	0.0731	-0.047	0.011	1.24x10-5	-0.068	0.013	1.05x10-7				6.57x10-9
	eGFRcr_eGFRcys	rs35141563		179794463			G/A	0.0729	-0.042	0.011	7.53x10-5	-0.065	0.013	2.43x10-7				4.89x10-8
	eGFRcr_eGFRcys	rs72715903		179794481			T/G	0.0735	-0.045	0.011	2.31x10-5	-0.066	0.013	1.93x10-7				1.62x10-8
	eGFRcr_eGFRcys	rs7665259		179794593			C/T	0.0729	-0.043	0.011	5.09x10-5	-0.066	0.013	1.77x10-7				2.89x10-8
	eGFRcr_eGFRcys	rs7665471		179794719			C/T	0.0729	-0.045	0.011	2.59x10-5	-0.067	0.013	1.26x10-7				1.34x10-8
	eGFRcr_eGFRcys	rs7687534		179794812			T/C	0.073	-0.043	0.011	5.38x10-5	-0.066	0.012	1.34x10-7				2.54x10-8
	eGFRcr_eGFRcys	rs72715905		179795563			G/A	0.0711	-0.044	0.011	5.01x10-5	-0.07	0.013	6.10x10-8				1.45x10-8
	eGFRcr_eGFRcys	rs17068202		179795798			C/A	0.0725	-0.043	0.011	5.27x10-5	-0.068	0.013	8.04x10-8				1.80x10-8
	eGFRcr_eGFRcys	rs72715959		179797329			G/A	0.0729	-0.049	0.011	5.13x10-6	-0.072	0.013	1.62x10-8				9.53x10-10
15	eGFRcr_eGFRcys	rs28003	5p15.2	11484101	CTNND2	intronic	C/T	0.0034	-0.211	0.046	4.69x10-6	-0.26	0.054					2.24x10-8								TCGA-KIRC	5 / 374 (1.34%)	128 / 517 (24.76%)	6 / 517 (1.16%)	5
	eGFRcr_eGFRcys	rs73048073		11491173			T/C	0.0036	-0.203	0.045	8.35x10-6	-0.258	0.054	1.57x10-6				3.02x10-8								TCGA-KIRP	1 / 278 (0.36%)	24 / 283 (8.48%)	7 / 283 (2.47%)	1
	eGFRcr_eGFRcys	rs25936		11503168			T/C	0.0032	-0.214	0.047	5.40x10-6	-0.255	0.056	4.72x10-6				4.76x10-8
16	eGFRcr_eGFRcys_sRAGE	rs562304789	5q14.1	79622780	TENT2	intronic	G/A	0.00678005	-0.1194	0.03463	5.72x10-4	-0.1826	0.04081	1.89x10-6	0.497	0.1461	6.78x10-4	2.94x10-8								TCGA-KIRC	3 / 374 (0.80%)	130 / 517 (25.15%)	15 / 517 (2.90%)	3
																										TCGA-KIRP	1 / 278 (0.36%)	17 / 283 (6.01%)	10 / 283 (3.53%)	1
17	eGFRcr_eGFRcys_sRAGE	rs185704381	5q22.3	114243101	YTHDC2/ KCNN2	intergenic	G/A	0.00590141	-0.1565	0.03629	1.65x10-5	-0.1651	0.04306	1.28x10-4	0.4682	0.1526	2.17x10-3	4.03x10-8								TCGA-KIRC	7 / 374 (1.87%)	242 / 517 (46.81%)	10 / 517 (1.93%)	7
																										TCGA-KIRP	1 / 278 (0.36%)	25 / 283 (8.83%)	11 / 283 (3.89%)	1
18	eGFRcr_eGFRcys_sRAGE	rs189218418	7p15.1-p14.3	28793077	CREB5	intronic	T/C	0.0032	-0.192	0.049	9.66x10-5	-0.247	0.058	2.04x10-5	0.661	0.208	1.45x10-3	2.67x10-8								TCGA-KIRC	2 / 374 (0.53%)	134 / 517 (25.92%)	3 / 517 (0.58%)	2
19	eGFRcr_eGFRcys_sRAGE	rs147852559	7q35-q36.1	148077037	CNTNAP2	intronic	A/G	0.012	-0.08	0.026	2.17x10-3	-0.125	0.031	4.88x10-5	0.445	0.108	3.96x10-5	3.65x10-8	rs731565-T	7:147709170	CNTNAP2	4 x 10-6	Diabetic kidney disease	GCST003098	26305897	TCGA-KIRC	4 / 374 (1.07%)	144 / 517 (27.85%)	7 / 517 (1.35%)	4
	eGFRcys_sRAGE											-0.125	0.031	4.88x10-5	0.445	0.108	3.96x10-5	3.15x10-8	rs1989248-C	7:148443990	RN7SL72P	6 x 10-7	chronic kidney disease, diabetic nephropathy	GCST003863	27647854
	eGFRcr_eGFRcys_sRAGE	rs149174297		148077365			A/G	0.0121	-0.08	0.026	2.32x10-3	-0.137	0.031	1.02x10-5	0.451	0.109	3.46x10-5	1.26x10-8
	eGFRcys_sRAGE											-0.137	0.031	1.02x10-5	0.451	0.109	3.46x10-5	6.58x10-9
20	eGFRcr_eGFRcys_sRAGE	rs10820950	9q22.31	92204473	PRSS47/ IARS	intergenic	T/C	0.489852	0.02354	0.005608	2.76x10-5	0.0237	0.006641	3.63x10-4	-0.07976	0.02353	7.08x10-4	4.73x10-8								TCGA-KIRC	3 / 374 (0.80%)	8 / 517 (1.55%)	110 / 517 (21.28%)	4
	eGFRcr_eGFRcys_sRAGE	rs10820952		92204639			G/C	0.491674	0.02316	0.005561	3.18x10-5	0.02514	0.006595	1.40x10-4	-0.07989	0.02341	6.49x10-4	2.38x10-8								TCGA-KIRP	1 / 278 (0.36%)	2 / 283 (0.71%)	22 / 283 (7.77%)	1
	eGFRcr_eGFRcys_sRAGE	rs230222		92503276	CENPP/ ECM2	intronic	G/C	0.488731	0.0237	0.005645	2.75x10-5	0.02571	0.006638	1.09x10-4	-0.08669	0.02365	2.50x10-4	8.37x10-9								TCGA-KIRC	1 / 374 (0.27%)	9 / 517 (1.74%)	110 / 517 (21.28%)	1
21	eGFRcr_eGFRcys	rs7038363	9q22.33	96666033	PRXL2C/ LOC441455	intergenic	C/G	0.0022	-0.442	0.084	1.30x10-7	-0.39	0.099	8.33x10-5				3.59x10-8	rs9785234-G	9:96167968	HSD17B3, EIF4BP3	9 x 10-6	Glomerular filtration rate in chronic kidney disease	GCST003139	26420894
22	eGFRcr_eGFRcys_sRAGE	rs974573268	10p14	6825674	LINC00707	ncRNA_ intronic	T/C	0.0339	-0.064	0.015	1.11x10-5	-0.067	0.017	1.26x10-4	0.186	0.06	2.02x10-3	2.90x10-8
23	eGFRcr_eGFRcys_sRAGE	rs10905638	10p14	9909118	LOC101928272/ LINC02670	intergenic	C/G	0.4458	-0.017	0.006	2.97x10-3	-0.032	0.007	1.91x10-6	0.083	0.024	4.11x10-4	3.44x10-8
	eGFRcys_sRAGE							0.4458				-0.032	0.007	1.91x10-6	0.083	0.024	4.11x10-4	1.95x10-8
24	eGFRcr_eGFRcys	rs184854082	11p14.3-p14.2	25628861	LUZP2/ ANO3	intergenic	A/G	0.0111	-0.147	0.027	3.41x10-8	-0.137	0.032	1.53x10-5				3.74x10-9								TCGA-KIRC	1 / 374 (0.27%)	25 / 517 (4.84%)	11 / 517 (2.13%)	1
25	eGFRcr_eGFRcys	rs74853705	11q12.2	60343472	MS4A6E/ MS4A7	intergenic	T/A	0.003	-0.285	0.05	1.38x10-8	-0.331	0.059	2.47x10-8				1.44x10-11								TCGA-KIRC	1 / 374 (0.27%)	22 / 517 (4.26%)	17 / 517 (3.29%)	1
	eGFRcr_eGFRcys	rs116560702		60373985			G/A	0.0031	-0.294	0.049	2.40x10-9	-0.331	0.058	1.25x10-8				2.51x10-12
	eGFRcr_eGFRcys	rs75613915		60379314	MS4A7	intronic	A/G	0.0031	-0.294	0.049	2.46x10-9	-0.331	0.058	1.45x10-8				2.85x10-12
	eGFRcr_eGFRcys	rs77514815		60430139			T/C	0.0029	-0.273	0.05	5.91x10-8	-0.312	0.059	1.52x10-7				1.54x10-10
	eGFRcr_eGFRcys	rs141036957		60435629			A/G	0.0026	-0.271	0.053	3.69x10-7	-0.323	0.063	2.85x10-7				9.08x10-10
	eGFRcr_eGFRcys	rs186540942		60438602			G/A	0.0026	-0.271	0.053	3.11x10-7	-0.323	0.063	2.66x10-7				7.64x10-10
	eGFRcr_eGFRcys	rs61586650		60448307		downstream	T/A	0.0026	-0.271	0.053	3.65x10-7	-0.323	0.063	2.97x10-7				9.29x10-10
	eGFRcr_eGFRcys	rs183931352		60451264	MS4A5/ MS4A1	intergenic	G/A	0.0024	-0.262	0.054	1.49x10-6	-0.32	0.064	6.45x10-7				4.52x10-9								TCGA-KICH	1 / 66 (1.52%)	13 / 66 (19.70%)	6 / 66 (9.09%)	1
	eGFRcr_eGFRcys	rs76682140		60459786	MS4A1	intronic	A/G	0.0025	-0.286	0.054	1.01x10-7	-0.337	0.063	1.16x10-7				1.85x10-10
	eGFRcr_eGFRcys	rs80075605		60477245	MS4A5/ MS4A1	intergenic	A/G	0.0023	-0.287	0.056	3.72x10-7	-0.342	0.067	3.00x10-7				9.48x10-10								TCGA-KICH	1 / 66 (1.52%)	13 / 66 (19.70%)	6 / 66 (9.09%)	1
	eGFRcr_eGFRcys	rs78568611		60477954			T/C	0.0023	-0.271	0.057	2.07x10-6	-0.308	0.067	4.82x10-6				2.44x10-8
	eGFRcr_eGFRcys	rs74352885		60479723			A/G	0.0024	-0.273	0.057	1.58x10-6	-0.319	0.067	2.09x10-6				1.09x10-8
	eGFRcr_eGFRcys	rs80255132		60529767	MS4A13	intronic	T/C	0.0024	-0.283	0.055	3.24x10-7	-0.321	0.066	1.03x10-6				2.11x10-9
	eGFRcr_eGFRcys	rs74975500		60542686		UTR3	C/A	0.0024	-0.314	0.057	4.39x10-8	-0.342	0.068	5.01x10-7				3.04x10-10
	eGFRcr_eGFRcys	rs111834326		60545719	MS4A13/ LINC00301	intergenic	A/G	0.0024	-0.283	0.055	3.43x10-7	-0.321	0.066	1.08x10-6				2.27x10-9
	eGFRcr_eGFRcys	rs78842019		60550134			A/T	0.0023	-0.286	0.057	5.39x10-7	-0.331	0.067	9.02x10-7				2.75x10-9
	eGFRcr_eGFRcys	rs112930082		60557249			A/G	0.0023	-0.28	0.057	9.08x10-7	-0.294	0.067	1.23x10-5				2.77x10-8
	eGFRcr_eGFRcys	rs7950365		60559270			A/G	0.0024	-0.283	0.055	3.34x10-7	-0.321	0.065	9.90x10-7				2.10x10-9
	eGFRcr_eGFRcys	rs76010555		60563403			T/A	0.0025	-0.28	0.056	5.77x10-7	-0.32	0.066	1.36x10-6				3.89x10-9
	eGFRcr_eGFRcys	rs112673438		60563760			C/T	0.0024	-0.283	0.055	3.10x10-7	-0.321	0.065	1.01x10-6				2.01x10-9
	eGFRcr_eGFRcys	rs75456391		60570029			T/C	0.0025	-0.283	0.055	3.16x10-7	-0.32	0.065	1.07x10-6				2.13x10-9
	eGFRcr_eGFRcys	rs149711226		60574784			A/G	0.0023	-0.273	0.057	1.61x10-6	-0.319	0.067	2.28x10-6				1.18x10-8
	eGFRcr_eGFRcys	rs116371161		60576725			A/G	0.0023	-0.282	0.056	4.74x10-7	-0.319	0.066	1.30x10-6				3.28x10-9
	eGFRcr_eGFRcys	rs76509936		60577210			C/T	0.0024	-0.283	0.055	3.22x10-7	-0.321	0.066	1.04x10-6				2.12x10-9
	eGFRcr_eGFRcys	rs77082002		60579098			C/T	0.0024	-0.283	0.055	3.40x10-7	-0.32	0.066	1.16x10-6				2.38x10-9
	eGFRcr_eGFRcys	rs112500973		60579783			A/G	0.0023	-0.289	0.057	3.92x10-7	-0.33	0.067	8.62x10-7				2.12x10-9
	eGFRcr_eGFRcys	rs78629264		60584168			T/C	0.0024	-0.284	0.056	3.50x10-7	-0.322	0.066	1.09x10-6				2.31x10-9
	eGFRcr_eGFRcys	rs75959363		60591360			A/C	0.0024	-0.283	0.056	3.79x10-7	-0.321	0.066	1.05x10-6				2.39x10-9
	eGFRcr_eGFRcys	rs112521939		60595133			C/T	0.0024	-0.283	0.056	3.61x10-7	-0.322	0.066	9.52x10-7				2.15x10-9
	eGFRcr_eGFRcys	rs74861333		60611211			G/T	0.0024	-0.283	0.055	3.28x10-7	-0.32	0.065	9.71x10-7				2.04x10-9
	eGFRcr_eGFRcys	rs78622194		60613346			T/C	0.0024	-0.283	0.056	3.71x10-7	-0.32	0.066	1.18x10-6				2.57x10-9
	eGFRcr_eGFRcys	rs77111330		60616722	LINC00301	ncRNA_intronic	C/T	0.0024	-0.283	0.055	3.29x10-7	-0.322	0.065	9.42x10-7				2.00x10-9
	eGFRcr_eGFRcys	rs76675869		60627407			T/C	0.0024	-0.283	0.055	3.15x10-7	-0.32	0.065	1.05x10-6				2.10x10-9
	eGFRcr_eGFRcys	rs116126364		60627897			C/T	0.0024	-0.283	0.056	3.78x10-7	-0.32	0.066	1.17x10-6				2.58x10-9
	eGFRcr_eGFRcys	rs79462454		60632854			G/A	0.0024	-0.283	0.056	3.78x10-7	-0.32	0.066	1.05x10-6				2.38x10-9
	eGFRcr_eGFRcys	rs115314631		60647227			A/T	0.0023	-0.283	0.055	3.41x10-7	-0.321	0.066	1.04x10-6				2.20x10-9
	eGFRcr_eGFRcys	rs114052941		60650624			T/C	0.0026	-0.277	0.053	1.78x10-7	-0.306	0.063	1.06x10-6				1.41x10-9
	eGFRcr_eGFRcys	rs143615283		60652142			C/T	0.0023	-0.292	0.056	2.37x10-7	-0.319	0.067	1.91x10-6				2.69x10-9
	eGFRcr_eGFRcys	rs77385613		60673633			T/C	0.0023	-0.272	0.057	1.58x10-6	-0.316	0.067	2.36x10-6				1.20x10-8
	eGFRcr_eGFRcys	rs76501509		60675307			A/G	0.0024	-0.283	0.056	3.84x10-7	-0.32	0.066	1.11x10-6				2.52x10-9
	eGFRcr_eGFRcys	rs7129702		60682920			T/C	0.0024	-0.284	0.055	3.01x10-7	-0.321	0.066	1.12x10-6				2.13x10-9
	eGFRcr_eGFRcys	rs151150494		60691290	LINC00301/ MS4A8	intergenic	T/G	0.0024	-0.282	0.055	3.65x10-7	-0.32	0.066	1.09x10-6				2.39x10-9
	eGFRcr_eGFRcys	rs7940650		60692350			T/C	0.0024	-0.281	0.056	4.74x10-7	-0.32	0.066	1.16x10-6				3.00x10-9
	eGFRcr_eGFRcys	rs7930082		60692401			G/T	0.0022	-0.282	0.057	6.39x10-7	-0.34	0.067	3.96x10-7				1.71x10-9
	eGFRcr_eGFRcys	rs79558320		60701583	MS4A8	intronic	A/G	0.0024	-0.283	0.055	3.25x10-7	-0.32	0.065	1.04x10-6				2.13x10-9								TCGA-KIRP	1 / 278 (0.36%)	4 / 283 (1.41%)	8 / 283 (2.83%)	1
	eGFRcr_eGFRcys	rs114741642		60705374			T/C	0.0023	-0.283	0.055	3.36x10-7	-0.321	0.066	1.04x10-6				2.18x10-9
	eGFRcr_eGFRcys	rs76132076		60711215			C/A	0.0024	-0.284	0.055	3.31x10-7	-0.321	0.066	1.02x10-6				2.13x10-9
	eGFRcr_eGFRcys	rs75723058		60714758			G/C	0.0024	-0.283	0.056	3.74x10-7	-0.32	0.066	1.14x10-6				2.52x10-9
	eGFRcr_eGFRcys	rs114516762		60731741			T/G	0.0024	-0.284	0.055	3.00x10-7	-0.322	0.066	9.50x10-7				1.88x10-9
26	eGFRcr_eGFRcys	rs140810086	11q14.1	85388172	DLG2	intronic	A/G	0.00338371	-0.2214	0.0489	6.16x10-6	-0.2852	0.05771	8.00x10-7				1.50x10-8								TCGA-KIRC	5 / 374 (1.34%)	19 / 517 (3.68%)	20 / 517 (3.87%)	5
	eGFRcr_eGFRcys_sRAGE								-0.2214	0.0489	6.16x10-6	-0.2852	0.05771	8.00x10-7	0.6582	0.2088	1.63x10-3	5.41x10-10
	eGFRcys_sRAGE											-0.2852	0.05771	8.00x10-7	0.6582	0.2088	1.63x10-3	4.66x10-8
27	eGFRcys_sRAGE	rs73535710	11q14.3	90901929	DISC1FP1	ncRNA_intronic	C/A	0.0941962				-0.04711	0.01138	3.56x10-5	0.1604	0.04038	7.25x10-5	4.14x10-8
28	eGFRcr_eGFRcys	rs184549240	11q22.1	97460758	LINC02737/ CNTN5	intergenic	T/C	0.003	-0.218	0.052	2.92x10-5	-0.306	0.061	6.64x10-7				4.39x10-8								TCGA-KIRC	3 / 374 (0.80%)	22 / 517 (4.26%)	18 / 517 (3.48%)	3
	eGFRcr_eGFRcys_sRAGE			97460758					-0.218	0.052	2.92x10-5	-0.306	0.061	6.64x10-7	0.858	0.22	9.94x10-5	1.23x10-10								TCGA-KIRP	3 / 278 (1.08%)	5 / 283 (1.77%)	23 / 283 (8.13%)	3
	eGFRcr_sRAGE			97460758					-0.218	0.052	2.92x10-5				0.858	0.22	9.94x10-5	4.84x10-8
	eGFRcys_sRAGE			97460758								-0.306	0.061	6.64x10-7	0.858	0.22	9.94x10-5	1.80x10-9
29	eGFRcr_eGFRcys_sRAGE	rs529684126	11q25	134685335	LOC283177/ LINC02714	intergenic	C/T	0.00654627	-0.1686	0.03654	4.06x10-6	-0.173	0.04318	6.29x10-5	0.4016	0.153	8.70x10-3	3.87x10-8
30	eGFRcys_sRAGE	rs2895135	12q24.33	130459248	RIMBP2	intronic	A/G	0.3275				-0.024	0.007	6.73x10-4	0.119	0.025	2.53x10-6	4.19x10-8	rs2292664-?	12:130437119	RIMBP2	1 x 10-8	longevity	GCST002846	25918517	TCGA-KIRC	7 / 374 (1.87%)	83 / 517 (16.05%)	6 / 517 (1.16%)	7
																										TCGA-KIRP	3 / 278 (1.08%)	99 / 283 (34.98%)	0 / 283 (0.00%)	3
31	eGFRcr_eGFRcys_sRAGE	rs112909432	14q12	28601271	LOC728755/ FOXG1-AS1	intergenic	G/A	0.00453172	-0.2179	0.04475	1.17x10-6	-0.1947	0.05259	2.16x10-4	0.4878	0.1852	8.47x10-3	4.39x10-8
32	eGFRcr_eGFRcys_sRAGE	rs7141142	14q13.1	33723997	NPAS3	intronic	G/A	0.0823	-0.039	0.01	1.03x10-4	-0.055	0.012	3.88x10-6	0.123	0.042	3.77x10-3	2.33x10-8								TCGA-KICH	1 / 66 (1.52%)	13 / 66 (19.70%)	1 / 66 (1.52%)	1
																										TCGA-KIRC	1 / 374 (0.27%)	8 / 517 (1.55%)	179 / 517 (34.62%)	1
33	eGFRcr_eGFRcys	rs186101700	14q24.3	76257507	GPATCH2L/ ESRRB	intergenic	T/C	0.0041	-0.242	0.046	1.29x10-7	-0.225	0.054	3.22x10-5				1.62x10-8								TARGET-WT	1 / 38 (2.63%)	0 / 0 (0.00%)	0 / 0 (0.00%)	1
																										TCGA-KIRP	1 / 278 (0.36%)	2 / 283 (0.71%)	41 / 283 (14.49%)	1
34	eGFRcr_eGFRcys_sRAGE	rs147775587	14q31.3	84093491	LINC02301/ SNORD3P3	intergenic	C/T	0.003	-0.204	0.051	6.88x10-5	-0.25	0.06	3.48x10-5	0.773	0.214	3.13x10-4	8.38x10-9
35	eGFRcr_eGFRcys	rs543176745	15q25.3	86210776	AGBL1	intronic	G/A	0.0024	-0.363	0.063	8.14x10-9	-0.292	0.075	9.12x10-5				6.99x10-9	rs7176093-?	15:85826199	MIR548AP	7 x 10-6	Aging traits	GCST000096	17903295	TCGA-KICH	3 / 66 (4.55%)	10 / 66 (15.15%)	0 / 66 (0.00%)	3
																										TCGA-KIRC	5 / 374 (1.34%)	17 / 517 (3.29%)	24 / 517 (4.64%)	5
36	eGFRcr_eGFRcys_sRAGE	rs528757227	17q24.3	71441664	CASC17/ROCR	intergenic	A/G	0.0131	0.083	0.025	7.52x10-4	0.105	0.029	3.24x10-4	-0.453	0.104	1.37x10-5	2.90x10-8
37	eGFRcr_eGFRcys_sRAGE	rs113819968	17q25.3	77738819	LINC01987/ LINC01973	intergenic	G/A	0.0029	-0.231	0.051	7.48x10-6	-0.276	0.061	5.78x10-6	0.538	0.22	1.42x10-2	2.02x10-8	rs11077897-G	17:77247861	SEC14L1, SEPTIN9-DT	7 x 10-6	Longevity	GCST009448	31484785
	eGFRcr_eGFRcys	rs113025648		77770785			T/C	0.0031	-0.223	0.049	5.77x10-6	-0.27	0.058	3.50x10-6				4.04x10-8	rs2253277-?	17:78112992	TMC6	1 x 10-6	Serum uric acid levels	GCST005557	29559957
	eGFRcr_eGFRcys_sRAGE								-0.223	0.049	5.77x10-6	-0.27	0.058	3.50x10-6	0.445	0.21	3.36x10-2	3.51x10-8	rs2613522-G	17:78123984	TMC6	5 x 10-8	Serum creatinine levels	GCST90018979	34594039
																			rs6501199-?	17:78338705	SOCS3, LINC01993	1 x 10-11	Creatine kinase levels	GCST006014	29403010
38	eGFRcr_eGFRcys	rs146289239	18p11.23	7872199	PTPRM	intronic	A/G	0.0032	-0.258	0.047	4.63x10-8	-0.286	0.056	3.07x10-7				2.18x10-10	rs8098064-?	18:8209271	PTPRM	4 x 10-6	chronic kidney disease	GCST001066	21546767	TCGA-KIRP	5 / 278 (1.80%)	14 / 283 (4.95%)	32 / 283 (11.31%)	6
																										TCGA-KIRC	4 / 374 (1.07%)	19 / 517 (3.68%)	73 / 517 (14.12%)	4
39	eGFRcr_eGFRcys	rs9963912	18q21.1-q21.2	50510999	SKA1/ MAPK4	intergenic	A/G	0.0027	-0.397	0.073	6.89x10-8	-0.345	0.087	7.46x10-5				2.19x10-8	rs78441534-T	18:50083001	MYO5B	5 x 10-8	Longevity (100 years and older)	GCST012419	33948810	TCGA-KIRC	1 / 374 (0.27%)	21 / 517 (4.06%)	79 / 517 (15.28%)	1
																										TCGA-KIRC	1 / 374 (0.27%)	22 / 517 (4.26%)	78 / 517 (15.09%)	1
40	eGFRcr_sRAGE	rs73030728	19q12	28820108	LOC100420587/ LINC00906	intergenic	G/A	0.0806818	-0.04011	0.01028	9.68x10-5				0.1861	0.04312	1.64x10-5	2.82x10-8
41	eGFRcr_eGFRcys_sRAGE	rs112684971	21q21.1	16985039	MIR99AHG/ LINC01549	intergenic	T/C	0.00237664	-0.263	0.05766	5.24x10-6	-0.2846	0.06816	3.03x10-5	0.8867	0.2418	2.49x10-4	1.05x10-9
	eGFRcr_sRAGE							0.00237664	-0.263	0.05766	5.24x10-6				0.8867	0.2418	2.49x10-4	2.73x10-8
42	eGFRcr_eGFRcys	rs144142100	21q22.3	44877701	PTTG1IP/ ITGB2	intergenic	G/C	0.0023	-0.233	0.061	1.31x10-4	-0.392	0.072	4.70x10-8				2.80x10-8								TCGA-KIRP	1 / 278 (0.36%)	16 / 283 (5.65%)	36 / 283 (12.72%)	1
Note: The most significantly associated SNPs per locus within a 1 Mb region is highlited in bold. Chr = Cytological chromosome; Position = Chromosome position in GRCh38; A1/A2 = Coded and non-coded alleles; Freq A1 = Frequency of coded allele; β = Beta coefficient of SNP; SE = Standard error of β; CMA = Correlated meta-analysis.

## Sheet: Supp Table 6
Supplemental Table 6. Reported loci for kidney function and replicated by CMA GWAS
Locus	Traits	SNP	Chr	Position (GRCh38)	Locus	Role	A1/A2	Freq A1	eGFRcr β	eGFRcr SE	eGFRcr p-value	eGFRcys β	eGFRcys SE	eGFRcys p-value	sRAGE β	sRAGE SE	sRAGE p-value	CMA p-value
1	eGFRcr_eGFRcys	rs556490122	1p36.13	17979982	ACTL8/LINC01654	intergenic	A/G	0.00350838	-0.2364	0.04673	4.42e-07	-0.2476	0.05522	7.55e-06				1.17e-08
2	eGFRcr_eGFRcys_sRAGE	rs181851110	1p36.13	19596248	LOC105378614	ncRNA_intronic	A/G	0.00805902	-0.1251	0.03089	5.184e-05	-0.1315	0.03647	0.0003146	0.4676	0.1285	0.0002762	3.1e-08
3	eGFRcr_eGFRcys	rs77083429	3p24.1	30603015	LINC01985/TGFBR2	intergenic	T/G	0.00250171	-0.3437	0.07331	2.83e-06	-0.4003	0.08631	3.63e-06				2.48e-08
	eGFRcr_eGFRcys	rs4593064		30604587	LINC01985/TGFBR2	intergenic	C/T	0.00253631	-0.3433	0.07345	3.06e-06	-0.3999	0.08613	3.54e-06				2.57e-08
4	eGFRcr_eGFRcys	rs530306569	4p15.32	16020185	PROM1	intronic	T/C	0.00431916	-0.2301	0.04131	2.71e-08	-0.2051	0.04897	2.861e-05				5.43e-09
5	eGFRcr_eGFRcys	rs185576813	7q36.3	155827601	SHH/LOC389602	intergenic	A/G	0.00223514	-0.2636	0.05827	6.23e-06	-0.3189	0.0687	3.55e-06				4.31e-08
6	eGFRcr_eGFRcys	rs71497683	9q34.11	128232318	DNM1	intronic	T/C	0.00627803	-0.1438	0.03367	2.004e-05	-0.2137	0.03979	8.27e-08				8.28e-09
7	eGFRcr_eGFRcys	rs10217242	9q34.3	136675761	AGPAT2	intronic	T/C	0.00300735	-0.2864	0.05186	3.54e-08	-0.3317	0.06132	6.7e-08				5.87e-11
8	eGFRcr_eGFRcys	rs7081909	10p15.3	1180066	ADARB2	UTR3	A/G	0.00246969	-0.3939	0.07302	7.26e-08	-0.3263	0.08677	0.0001717				4.63e-08
9	eGFRcr_eGFRcys_sRAGE	rs2157899	11p15.5	2621693	KCNQ1OT1	ncRNA_exonic	G/A	0.00310131	-0.2581	0.05699	6.12e-06	-0.3044	0.06737	6.4e-06	0.5591	0.2337	0.01678	2.29e-08
10	eGFRcr_eGFRcys	rs7967464	12q13.3	56208725	RNF41	intronic	T/C	0.00250114	-0.4218	0.08076	1.85e-07	-0.4008	0.09526	2.635e-05				1.75e-08
11	eGFRcr_eGFRcys_sRAGE	rs56058022	13q12.2	27762908	POLR1D/GSX1	intergenic	C/T	0.0256729	0.07251	0.01743	3.257e-05	0.0742	0.02058	0.000315	-0.2907	0.07324	7.337e-05	8.43e-09
	eGFRcr_sRAGE	rs56058022		27762908	POLR1D/GSX1	intergenic	C/T	0.0256729	0.07251	0.01743	3.257e-05				-0.2907	0.07324	7.337e-05	4e-08
	eGFRcr_eGFRcys_sRAGE	rs568481937		27762913	POLR1D/GSX1	intergenic	G/C	0.0244621	0.07104	0.01779	6.613e-05	0.07683	0.021	0.0002569	-0.3029	0.07461	4.989e-05	8.98e-09
	eGFRcr_eGFRcys_sRAGE	rs56216544		27762917	POLR1D/GSX1	intergenic	C/T	0.0244289	0.07086	0.01778	6.836e-05	0.07659	0.02099	0.0002665	-0.3028	0.0746	5.009e-05	9.49e-09
12	eGFRcr_eGFRcys	rs184608500	17p12	11756319	DNAH9	intronic	G/A	0.0043799	-0.1719	0.04284	6.131e-05	-0.2633	0.05057	2.01e-07				3.67e-08
13	eGFRcr_eGFRcys	rs553083486	17p11.2	16816600	USP32P1/KRT16P2	intergenic	A/G	0.00294256	-0.2087	0.04675	8.27e-06	-0.3366	0.05547	1.41e-09				2.96e-10
14	eGFRcr_eGFRcys	rs6501765	17q25.1	75216384	NUP85	intronic	A/G	0.00235585	-0.3462	0.06415	7.15e-08	-0.3319	0.07592	1.26e-05				5.18e-09
	eGFRcr_eGFRcys	rs12325884		75279849	SLC25A19	intronic	T/C	0.00303507	-0.2867	0.05649	4.06e-07	-0.2827	0.06701	2.514e-05				2.82e-08
	eGFRcr_eGFRcys	rs9894656		75298271	SLC25A19/GRB2	intergenic	A/G	0.00293785	-0.2861	0.05683	5e-07	-0.2816	0.06728	2.905e-05				3.63e-08
	eGFRcr_eGFRcys	rs4788884		75299510	SLC25A19/GRB2	intergenic	T/C	0.00306331	-0.287	0.05685	4.67e-07	-0.2792	0.06721	3.331e-05				3.86e-08
	eGFRcr_eGFRcys	rs4598942		75304229	SLC25A19/GRB2	intergenic	G/A	0.0029947	-0.3044	0.0581	1.69e-07	-0.3013	0.06856	1.137e-05				8.42e-09
	eGFRcr_eGFRcys	rs8067903		75310769	SLC25A19/GRB2	intergenic	T/A	0.00286601	-0.2842	0.05691	6.18e-07	-0.285	0.06724	2.299e-05				3.47e-08
15	eGFRcr_eGFRcys_sRAGE	rs563793231	19p13.13	13556714	CACNA1A/CCDC130	intergenic	A/G	0.00642497	-0.128	0.03415	0.0001797	-0.1367	0.04035	0.0007099	0.71	0.1445	9.27e-07	3.27e-09
	eGFRcr_sRAGE	rs563793231		13556714	CACNA1A/CCDC130	intergenic	A/G	0.00642497	-0.128	0.03415	0.0001797				0.71	0.1445	9.27e-07	4.62e-09
	eGFRcys_sRAGE	rs563793231		13556714	CACNA1A/CCDC130	intergenic	A/G	0.00642497				-0.1367	0.04035	0.0007099	0.71	0.1445	9.27e-07	2.01e-08
16	eGFRcr_eGFRcys	rs142065597	20q13.33	63425834	KCNQ2	intronic	A/G	0.00235057	-0.298	0.05225	1.25e-08	-0.2455	0.06183	7.316e-05				7.49e-09
	eGFRcr_eGFRcys	rs144768077		63425841	KCNQ2	intronic	T/G	0.00234952	-0.298	0.05223	1.24e-08	-0.2455	0.06179	7.235e-05				7.38e-09
	eGFRcr_eGFRcys	rs148569075		63425903	KCNQ2	intronic	C/G	0.00235479	-0.2981	0.05212	1.15e-08	-0.2454	0.06156	6.826e-05				6.68e-09
17	eGFRcr_eGFRcys	rs117147580	22q13.2	40797767	SLC25A17	intronic	C/T	0.0164724	-0.1031	0.02192	2.64e-06	-0.1186	0.02587	4.67e-06				2.83e-08
	eGFRcr_eGFRcys	rs140342992		40897140	XPNPEP3	intronic	T/G	0.0145631	-0.1146	0.02317	7.9e-07	-0.1256	0.02744	4.9e-06				1.26e-08
	eGFRcr_eGFRcys	rs147500241		40984510	RBX1/SNORD140	intergenic	G/A	0.0151619	-0.1132	0.02296	8.53e-07	-0.1274	0.02706	2.59e-06				8.25e-09
Note: CMA denotes correlated meta-analysis and GWAS denotes genome-wide association study

## Sheet: Supp Table 7
Supplemental Table 7. NHGRI-EBI GWAS catalog for kidney function loci replicated by CMA GWAS
	Correlated meta-analysis (CMA) Genome-wide Association Study (GWAS)									NHGRI-EBI GWAS Catalog
Locus	Traits	SNP	Chr	Position (GRCh38)	Locus	Role	A1/A2	Freq A1	CMA p-value	Variant and risk allele	Chr:Position (GRCh38)	Locus	p-value	Reported trait	Ancestry	Study accession	PMID
1	eGFRcr_eGFRcys	rs556490122	1p36.13	17979982	ACTL8/ LINC01654	intergenic	A/G	0.00350838	1.17e-08	rs2356240-G	1:18476028	KLHDC7A, IGSF21	7 x 10-13	Serum creatinine levels	European	GCST90018979	34594039
										rs11261022-A	1:18481459	KLHDC7A	2 x 10-19	Estimated glomerular filtration rate	European	GCST008059	31152163
										rs7515150-G	1:18481562	KLHDC7A	9 x 10-15	Estimated glomerular filtration rate (creatinine)	European	GCST90103634	34272381
										rs12061708-A	1:18483422	KLHDC7A	1 x 10-18	Estimated glomerular filtration rate	European	GCST008058	31152163
				.						rs12061708-A	1:18483422	KLHDC7A	4 x 10-17	Estimated glomerular filtration rate (creatinine)	European	GCST90103633	34272381
										rs35259167-A	1:18484627	KLHDC7A	8 x 10-13	Estimated glomerular filtration rate	Multi	GCST90019506	33462484
										rs35259167-A	1:18484627	KLHDC7A	9 x 10-14	Creatinine levels	Multi	GCST90019502	33462484
										rs872355-A	1:18485682	KLHDC7A	5 x 10-8	Estimated glomerular filtration rate in non-diabetics	Multi	GCST008745	31451708
										rs872355-A	1:18485682	KLHDC7A	2 x 10-9	Estimated glomerular filtration rate	Multi	GCST008747	31451708
2	eGFRcr_eGFRcys_sRAGE	rs181851110	1p36.13	19596248	LOC105378614	ncRNA_intronic	A/G	0.00805902	3.1e-08	rs36095412-A	1:19814567	RNF186	5 x 10-20	Estimated glomerular filtration rate	Multi	GCST90019506	33462484
										rs36095412-A	1:19814567	RNF186	2 x 10-21	Creatinine levels	Multi	GCST90019502	33462484
										rs36095412-A	1:19814567	RNF186	1 x 10-20	Creatinine levels	European	GCST90025946	34226706
										rs36095412-A	1:19814567	RNF186	6 x 10-12	Serum creatinine levels	European	GCST90018979	34594039
3	eGFRcr_eGFRcys	rs77083429	3p24.1	30603015	LINC01985/ TGFBR2	intergenic	T/G	0.00250171	2.48e-08	rs6779998-A	3:30708473	TGFBR2, GADL1	1 x 10-10	Estimated glomerular filtration rate	European	GCST008058	31152163
	eGFRcr_eGFRcys	rs4593064	3p24.1	30604587	LINC01985/ TGFBR2	intergenic	C/T	0.00253631	2.57e-08	rs6780429-A	3:30708912	GADL1, TGFBR2	2 x 10-10	Estimated glomerular filtration rate	European	GCST008059	31152163
4	eGFRcr_eGFRcys	rs530306569	4p15.32	16020185	PROM1	intronic	T/C	0.00431916	5.43e-09	rs36082259-T	4:15668043	FBXL5	3 x 10-11	Estimated glomerular filtration rate in non-diabetics	Multi	GCST008745	31451708
										rs894638-C	4:16118049	PROM1, TAPT1	8 x 10-6	Glomerular filtration rate in chronic kidney disease	European	GCST003139	26420894
5	eGFRcr_eGFRcys	rs185576813	7q36.3	155827601	SHH/ LOC389602	intergenic	A/G	0.00223514	4.31e-08	rs9333592-T	7:155812377	SHH	1 x 10-9	Urate levels	Multi	GCST90019524	33462484
										rs288766-T	7:155826804	SHH, Y_RNA	8 x 10-27	Serum creatinine levels	European	GCST90018979	34594039
										rs1151791-G	7:155837351	SHH	9 x 10-10	Cystatin C levels	Multi	GCST90019504	33462484
										rs288762-T	7:155840862	SHH	8 x 10-9	Estimated glomerular filtration rate	Multi	GCST008747	31451708
										rs288762-T	7:155840862	SHH	2 x 10-11	Estimated glomerular filtration rate in non-diabetics	Multi	GCST008745	31451708
										rs1225387-G	7:155850632	SHH	8 x 10-18	Cystatin C levels	Multi	GCST90019504	33462484
										rs6971211-C	7:155871992	SHH	2 x 10-16	Estimated glomerular filtration rate	European	GCST007876	31015462
										rs6971211-?	7:155871992	SHH	7 x 10-13	Estimated glomerular filtration rate	Multi	GCST007344	30604766
										rs6971211-T	7:155871992	SHH	1 x 10-21	Estimated glomerular filtration rate	European	GCST008059	31152163
										rs6971211-?	7:155871992	SHH	7 x 10-8	Glomerular filtration rate (creatinine)	European	GCST004292	28452372
										rs6971211-T	7:155871992	SHH	7 x 10-9	Urate levels	Multi	GCST011119	33356394
										rs73488277-T	7:155872609	SHH	3 x 10-13	Estimated glomerular filtration rate	Multi	GCST90019506	33462484
										rs73488277-T	7:155872609	SHH	5 x 10-13	Creatinine levels	Multi	GCST90019502	33462484
										rs12671694-T	7:155873265	SHH	1 x 10-23	Estimated glomerular filtration rate	European	GCST008058	31152163
										rs111239279-C	7:155877481	SHH	8 x 10-22	Estimated glomerular filtration rate	Multi	GCST90019506	33462484
										rs111239279-C	7:155877481	SHH	1 x 10-24	Cystatin C levels	Multi	GCST90019504	33462484
										rs111239279-C	7:155877481	SHH	3 x 10-23	Creatinine levels	Multi	GCST90019502	33462484
										rs898696-?	7:155879955	SHH	2 x 10-8	Creatinine levels	Japanese	GCST005985	29403010
										rs73176866-C	7:156326667	LINC01006	4 x 10-6	Estimated glomerular filtration rate	Multi	GCST007344	30604766
6	eGFRcr_eGFRcys	rs71497683	9q34.11	128232318	DNM1	intronic	T/C	0.00627803	8.28e-09	rs55782000-G	9:127922384	PIP5KL1	4 x 10-10	Urate levels	Multi	GCST90019524	33462484
										rs4837207-G	9:127922682	PIP5KL1	2 x 10-8	Estimated glomerular filtration rate (creatinine)	European	GCST90103633	34272381
										rs1043060-T	9:127942841	FAM102A	9 x 10-13	Serum creatinine levels	European	GCST90018979	34594039
										rs62585312-C	9:127961140	FAM102A	4 x 10-15	Urate levels	Trans	GCST008972	31578528
										rs62585312-C	9:127961140	FAM102A	6 x 10-8	Urate levels	Trans	GCST008973	31578528
										rs56379622-A	9:127993943	NAIF1, FAM102A	3 x 10-14	Serum uric acid levels	European	GCST90018977	34594039
										rs7874551-T	9:128007997	NAIF1, FAM102A	2 x 10-15	Urate levels	Multi	GCST011119	33356394
										rs56106601-A	9:128008205	NAIF1, FAM102A	3 x 10-11	Urate levels	Trans	GCST008971	31578528
7	eGFRcr_eGFRcys	rs10217242	9q34.3	136675761	AGPAT2	intronic	T/C	0.00300735	5.87e-11	rs7860634-A	9:136197833	LHX3	3 x 10-9	Creatinine levels	Multi	GCST90019502	33462484
										rs7860634-A	9:136197833	LHX3	4 x 10-9	Estimated glomerular filtration rate	Multi	GCST90019506	33462484
										rs7024579-T	9:136208567	QSOX2	8 x 10-16	Estimated glomerular filtration rate	European	GCST008058	31152163
										rs3824359-T	9:136213383	QSOX2	9 x 10-13	Urate levels	Multi	GCST011119	33356394
										rs3824359-C	9:136213383	QSOX2	2 x 10-9	Serum uric acid levels	European	GCST90018977	34594039
										rs11103387-C	9:136216033	QSOX2	8 x 10-10	Estimated glomerular filtration rate	European	GCST007876	31015462
										rs11103387-T	9:136216033	QSOX2	3 x 10-9	Estimated glomerular filtration rate	Multi	GCST008747	31451708
										rs10122824-T	9:136218015	QSOX2	6 x 10-14	Estimated glomerular filtration rate	European	GCST008059	31152163
8	eGFRcr_eGFRcys	rs7081909	10p15.3	1180066	ADARB2	UTR3	A/G	0.00246969	4.63e-08	rs1044261-T	10:1019770	IDI2, GTPBP4	1 x 10-11	Glomerular filtration rate (creatinine)	European	GCST003372	26831199
										rs1044261-T	10:1019770	IDI2, GTPBP4	2 x 10-32	Estimated glomerular filtration rate	Multi	GCST90019506	33462484
										rs1044261-T	10:1019770	IDI2, GTPBP4	9 x 10-28	Cystatin C levels	Multi	GCST90019504	33462484
										rs1044261-T	10:1019770	IDI2, GTPBP4	3 x 10-33	Creatinine levels	Multi	GCST90019502	33462484
										rs1044261-T	10:1019770	IDI2, GTPBP4	1 x 10-9	Urea levels	Multi	GCST90019525	33462484
										rs10794720-T	10:1110225	WDR37	1 x 10-8	Chronic kidney disease	European	GCST000649	20383146
										rs10794720-T	10:1110225	WDR37	5 x 10-8	Glomerular filtration rate in non diabetics (creatinine)	European	GCST003401	26831199
										rs74469790-A	10:1183975	LINC00200, ADARB2	7 x 10-13	Estimated glomerular filtration rate	Multi	GCST90019506	33462484
										rs74469790-A	10:1183975	LINC00200, ADARB2	7 x 10-13	Cystatin C levels	Multi	GCST90019504	33462484
										rs74469790-A	10:1183975	LINC00200, ADARB2	3 x 10-13	Creatinine levels	Multi	GCST90019502	33462484
										rs877282-?	10:725592	DIP2C, LARP4B	5 x 10-8	Uric acid levels	European	GCST001801	23703922
										rs80282103-T	10:853131	LARP4B	6 x 10-24	Estimated glomerular filtration rate	European	GCST007876	31015462
										rs80282103-A	10:853131	LARP4B	5 x 10-6	Estimated glomerular filtration rate	European	GCST008060	31152163
										rs80282103-A	10:853131	LARP4B	9 x 10-38	Estimated glomerular filtration rate	Multi	GCST008747	31451708
										rs80282103-A	10:853131	LARP4B	1 x 10-6	Blood urea nitrogen levels	European	GCST008062	31152163
										rs80282103-T	10:853131	LARP4B	1 x 10-10	Chronic kidney disease	European	GCST008064	31152163
										rs80282103-T	10:853131	LARP4B	2 x 10-18	Estimated glomerular filtration rate	Multi	GCST007344	30604766
										rs80282103-A	10:853131	LARP4B	3 x 10-68	Estimated glomerular filtration rate	European	GCST008058	31152163
										rs80282103-A	10:853131	LARP4B	1 x 10-57	Estimated glomerular filtration rate	European	GCST008059	31152163
										rs80282103-A	10:853131	LARP4B	2 x 10-21	Estimated glomerular filtration rate in non-diabetics	Multi	GCST008745	31451708
										rs80282103-A	10:853131	LARP4B	3 x 10-37	Estimated glomerular filtration rate	Multi	GCST008747	31451708
										rs80282103-A	10:853131	LARP4B	1 x 10-11	Glomerular filtration rate (creatinine)	European	GCST004292	28452372
										rs80282103-T	10:853131	LARP4B	2 x 10-17	Blood urea nitrogen levels	European	GCST90018948	34594039
										rs80282103-T	10:853131	LARP4B	1 x 10-51	Serum creatinine levels	European	GCST90018979	34594039
										rs78017654-A	10:879508	LARP4B	2 x 10-9	Creatinine levels	European	GCST90092815	35213538
										rs4881540-T	10:908336	LARP4B	3 x 10-34	Estimated glomerular filtration rate	Multi	GCST90019506	33462484
										rs4881540-T	10:908336	LARP4B	2 x 10-23	Cystatin C levels	Multi	GCST90019504	33462484
										rs4881540-T	10:908336	LARP4B	8 x 10-35	Creatinine levels	Multi	GCST90019502	33462484
										rs4881540-T	10:908336	LARP4B	3 x 10-9	Urea levels	Multi	GCST90019525	33462484
9	eGFRcr_eGFRcys_sRAGE	rs2157899	11p15.5	2621693	KCNQ1OT1	ncRNA_exonic	G/A	0.00310131	2.29e-08	rs11042751-C	11:2128634	H19, IGF2	2 x 10-12	Estimated glomerular filtration rate	Multi	GCST90019506	33462484
										rs11042751-C	11:2128634	H19, IGF2	2 x 10-9	Cystatin C levels	Multi	GCST90019504	33462484
										rs11042751-C	11:2128634	H19, IGF2	2 x 10-12	Creatinine levels	Multi	GCST90019502	33462484
										rs11042751-C	11:2128634	H19, IGF2	8 x 10-17	Urate levels	Multi	GCST90019524	33462484
										rs35506085-A	11:2144346	IGF2-AS, INS-IGF2	2 x 10-8	Urate levels	Trans	GCST008971	31578528
										rs3741210-A	11:2148310	IGF2-AS, INS-IGF2	1 x 10-8	Urate levels	Trans	GCST008972	31578528
										rs3741205-C	11:2148654	IGF2-AS, INS-IGF2	3 x 10-12	Estimated glomerular filtration rate	European	GCST007876	31015462
										rs7948458-C	11:2151600	INS-IGF2	5 x 10-17	Creatinine levels	Multi	GCST90019502	33462484
										rs7948458-C	11:2151600	INS-IGF2	2 x 10-15	Estimated glomerular filtration rate	Multi	GCST90019506	33462484
										rs7948458-C	11:2151600	INS-IGF2	4 x 10-16	Cystatin C levels	Multi	GCST90019504	33462484
										rs7948458-C	11:2151600	INS-IGF2	2 x 10-11	Urate levels	Multi	GCST90019524	33462484
										rs11564722-T	11:2157100	INS-IGF2	9 x 10-23	Estimated glomerular filtration rate	European	GCST008058	31152163
										rs11564722-T	11:2157100	INS-IGF2	1 x 10-21	Estimated glomerular filtration rate	European	GCST008059	31152163
										rs11564722-C	11:2157100	INS-IGF2	5 x 10-9	Creatinine levels	European	GCST90092815	35213538
										rs11564722-T	11:2157100	INS-IGF2	1 x 10-24	Serum uric acid levels	European	GCST90018977	34594039
										rs3842763-T	11:2157974	INS-IGF2	2 x 10-15	Blood urea nitrogen levels	European	GCST90018948	34594039
										rs3842752-A	11:2159843	INS-IGF2, INS	1 x 10-12	Estimated glomerular filtration rate	Multi	GCST90019506	33462484
										rs3842752-A	11:2159843	INS-IGF2, INS	9 x 10-14	Creatinine levels	Multi	GCST90019502	33462484
										rs3842752-A	11:2159843	INS-IGF2, INS	2 x 10-16	Urate levels	Multi	GCST90019524	33462484
										rs3842752-A	11:2159843	INS-IGF2, INS	3 x 10-10	Urea levels	Multi	GCST90019525	33462484
										rs3842748-C	11:2160165	INS-IGF2, INS	1 x 10-17	Urate levels	Multi	GCST011119	33356394
										rs117693013-A	11:2177249	ASCL2, MIR4686	5 x 10-9	Cystatin C levels	Multi	GCST90019504	33462484
										rs143709408-?	11:2527999	KCNQ1	2 x 10-16	Chronic kidney disease	Japanese	GCST007920	29124443
										rs143709408-?	11:2527999	KCNQ1	2 x 10-16	Creatinine levels	Japanese	GCST007919	29124443
										rs143709408-?	11:2527999	KCNQ1	2 x 10-16	Estimated glomerular filtration rate	Japanese	GCST007917	29124443
										rs84178-A	11:2753144	KCNQ1	4 x 10-9	Glomerular filtration rate (creatinine)	European	GCST004292	28452372
										rs231889-C	11:2755962	KCNQ1	2 x 10-10	Estimated glomerular filtration rate	Multi	GCST007344	30604766
										rs63934-A	11:2767832	KCNQ1	5 x 10-29	Estimated glomerular filtration rate	European	GCST008058	31152163
										rs163160-A	11:2768725	KCNQ1	2 x 10-9	Glomerular filtration rate in non diabetics (creatinine)	European	GCST003401	26831199
										rs233438-A	11:2773162	KCNQ1	8 x 10-27	Estimated glomerular filtration rate	European	GCST008059	31152163
										rs233438-A	11:2773162	KCNQ1	1 x 10-18	Creatinine levels	Multi	GCST90019502	33462484
										rs233438-A	11:2773162	KCNQ1	4 x 10-18	Estimated glomerular filtration rate	Multi	GCST90019506	33462484
										rs81205-A	11:2777574	KCNQ1	7 x 10-18	Estimated glomerular filtration rate	Multi	GCST008747	31451708
										rs81205-A	11:2777574	KCNQ1	9 x 10-12	Estimated glomerular filtration rate in non-diabetics	Multi	GCST008745	31451708
										rs81205-A	11:2777574	KCNQ1	5 x 10-20	Estimated glomerular filtration rate	Multi	GCST008747	31451708
										rs81205-A	11:2777574	KCNQ1	2 x 10-11	Creatinine levels	European	GCST90092815	35213538
										rs2237886-T	11:2789501	KCNQ1	3 x 10-11	Estimated glomerular filtration rate	Multi	GCST90019506	33462484
										rs2237886-T	11:2789501	KCNQ1	4 x 10-11	Creatinine levels	Multi	GCST90019502	33462484
										rs374749892-GTAATTGCATGGGTTTTGCGAC	11:2895478	SLC22A18AS	1 x 10-9	Urate levels	Multi	GCST90019524	33462484
10	eGFRcr_eGFRcys	rs7967464	12q13.3	56208725	RNF41	intronic	T/C	0.00250114	1.75e-08	rs11543260-A	12:56270257	COQ10A	2 x 10-8	Serum creatinine levels	European	GCST90018979	34594039
										rs73114872-T	12:56467250	MIP	1 x 10-15	Blood urea nitrogen levels	European	GCST008062	31152163
										rs117867773-A	12:56487830	GLS2	5 x 10-14	Urea levels	Multi	GCST90019525	33462484
										rs2657910-A	12:56497865	HSPD1P4, GLS2	7 x 10-6	Estimated glomerular filtration rate	Multi	GCST008747	31451708
										rs141116113-T	12:56504633	HSPD1P4, GLS2	9 x 10-10	Estimated glomerular filtration rate in non-diabetics	Multi	GCST008745	31451708
11	eGFRcr_eGFRcys_sRAGE	rs56058022	13q12.2	27762908	POLR1D/ GSX1	intergenic	C/T	0.0256729	8.43e-09	rs150558112-A	13:27474613	RNU6-63P, MTIF3	1 x 10-6	Estimated glomerular filtration rate change in renal transplantation (recipient effect)	European	GCST007647	30920136
	eGFRcr_srage	rs56058022		27762908	POLR1D/ GSX1	intergenic	C/T	0.0256729	4e-08	rs76428106-C	13:28029870	FLT3	2 x 10-13	Cystatin C levels	Multi	GCST90019504	33462484
	eGFRcr_eGFRcys_sRAGE	rs568481937		27762913	POLR1D/ GSX1	intergenic	G/C	0.0244621	8.98e-09	rs73156237-A	13:28073811	FLT3	2 x 10-8	Estimated glomerular filtration rate (creatinine)	Multi	GCST90100220	35710981
	eGFRcr_eGFRcys_sRAGE	rs56216544		27762917	POLR1D/ GSX1	intergenic	C/T	0.0244289	9.49e-09
12	eGFRcr_eGFRcys	rs184608500	17p12	11756319	DNAH9	intronic	G/A	0.0043799	3.67e-08	rs28735420-T	17:12236647	MAP2K4	4 x 10-11	Estimated glomerular filtration rate	European	GCST008058	31152163
13	eGFRcr_eGFRcys	rs553083486	17p11.2	16816600	USP32P1/ KRT16P2	intergenic	A/G	0.00294256	2.96e-10	rs2349648-T	17:17113953	MPRIP	2 x 10-8	Estimated glomerular filtration rate	European	GCST008058	31152163
	eGFRcr_eGFRcys	rs6501765	17q25.1	75216384	NUP85	intronic	A/G	0.00235585	5.18e-09	rs9900586-A	17:75347846	GRB2	2 x 10-8	Urate levels	Multi	GCST011119	33356394
	eGFRcr_eGFRcys	rs12325884		75279849	SLC25A19	intronic	T/C	0.00303507	2.82e-08	rs150302737-TTTTA	17:75382704	GRB2	6 x 10-10	Estimated glomerular filtration rate (creatinine)	Multi	GCST90100220	35710981
	eGFRcr_eGFRcys	rs9894656		75298271	SLC25A19/ GRB2	intergenic	A/G	0.00293785	3.63e-08
	eGFRcr_eGFRcys	rs4788884		75299510	SLC25A19/ GRB2	intergenic	T/C	0.00306331	3.86e-08
14	eGFRcr_eGFRcys	rs4598942		75304229	SLC25A19/ GRB2	intergenic	G/A	0.0029947	8.42e-09
	eGFRcr_eGFRcys	rs8067903		75310769	SLC25A19/ GRB2	intergenic	T/A	0.00286601	3.47e-08
15	eGFRcr_eGFRcys_sRAGE	rs563793231	19p13.13	13556714	CACNA1A/CCDC130	intergenic	A/G	0.00642497	3.27e-09	rs3111316-A	19:12927601	FARSA	1 x 10-12	Estimated glomerular filtration rate	European	GCST008059	31152163
	eGFRcr_sRAGE	rs563793231		13556714	CACNA1A/CCDC130	intergenic	A/G	0.00642497	4.62e-09	rs2974751-A	19:12942220	CALR	7 x 10-12	Estimated glomerular filtration rate	European	GCST008058	31152163
	eGFRcys_sRAGE	rs563793231		13556714	CACNA1A/CCDC130	intergenic	A/G	0.00642497	2.01e-08	rs35601737-G	19:13109889	TRMT1	8 x 10-11	Blood urea nitrogen levels	European	GCST90018948	34594039
	eGFRcr_eGFRcys	rs142065597	20q13.33	63425834	KCNQ2	intronic	A/G	0.00235057	7.49e-09	rs6122466-G	20:63507824	EEF1A2, PPDPF	5 x 10-13	Estimated glomerular filtration rate	Multi	GCST90019506	33462484
	eGFRcr_eGFRcys	rs144768077		63425841	KCNQ2	intronic	T/G	0.00234952	7.38e-09	rs6122466-G	20:63507824	EEF1A2, PPDPF	7 x 10-14	Serum creatinine levels	Multi	GCST90019502	33462484
16	eGFRcr_eGFRcys	rs148569075		63425903	KCNQ2	intronic	C/G	0.00235479	6.68e-09	rs72629024-C	20:63521166	PPDPF	2 x 10-17	Estimated glomerular filtration rate	European	GCST008058	31152163
										rs72629024-G	20:63521166	PPDPF	2 x 10-17	Serum creatinine levels	European	GCST90018979	34594039
	eGFRcr_eGFRcys	rs117147580	22q13.2	40797767	SLC25A17	intronic	C/T	0.0164724	2.83e-08	rs112880707-T	22:40488658	MRTFA	1 x 10-37	Estimated glomerular filtration rate	European	GCST008058	31152163
	eGFRcr_eGFRcys	rs140342992		40897140	XPNPEP3	intronic	T/G	0.0145631	1.26e-08	rs73167082-C	22:40489495	MRTFA	1 x 10-17	Estimated glomerular filtration rate	European	GCST007876	31015462
17	eGFRcr_eGFRcys	rs147500241		40984510	RBX1/SNORD140	intergenic	G/A	0.0151619	8.25e-09	rs6001939-?	22:40496790	MRTFA	7 x 10-13	Glomerular filtration rate	Japanese	GCST005984	29403010
										rs199796575-A	22:40569767	COX6B1P3, MRTFA	2 x 10-8	Estimated glomerular filtration rate in non-diabetics	Multi	GCST008745	31451708
										rs35110965-CA	22:41419287	TOB2, TEF	2 x 10-10	Blood urea nitrogen levels	European	GCST90018948	34594039

## Sheet: Supp Table 8
Supplemental Table 8. HaploReg regulatory features for locus variants identified by CMA GWAS
Pleiotropic Findings					HaploReg (V4.1)
Locus	Traits	Chr	Position (GRCh38)	SNP	Ref	Alt	AFR	AMR	ASN	EUR	GERP	SiPhy	Promoter	Enhancer	DNAse	Proteins	Motifs	GENCODE	RefSeq	dbSNP
							freq	freq	freq	freq	cons	cons	histone marks	histone marks		bound	changed	genes	genes	func annot
1. Known	eGFRcr_eGFRcys	1p36.13	17979982	rs556490122
2. Known	eGFRcr_eGFRcys_sRAGE	1p36.13	19596248	rs181851110	G	A	0	0	0	0			18 tissues: KID.FET, ESC, IPSC, ESDR, BLD, STRM, FAT, SKIN, BRN, MUS, HRT, GI, LNG, PANC, LIV, CRVX.HELAS3.CNCR, BONE, etc.	12 tissues: KID.FET, ESC, IPSC, ESDR, BLD, STRM, FAT, SKIN, BRN, MUS, HRT, GI, LNG, PANC, LIV, CRVX.HELAS3.CNCR, BONE, etc.	BLD, HRT, GI, LIV.HEPG2.CNCR	EGR1	Egr-1, Foxa, Foxc1, Foxp1, Pou2f2, RREB-1	RP5-1056L3.1	727bp 5' of C1orf15-NBL1
1. Novel	eGFRcr_eGFRcys	1p34.3	38388871	rs181851110
			38389075	rs547464256
2. Novel	eGFRcr_eGFRcys_sRAGE	1p32.3	50816048	rs545971089
			50978033	rs533133043
			51148437	rs572646119
3. Novel	eGFRcr_sRAGE	1p22.3	86706719	rs263436	G	A	0.66	0.31	0.18	0.24			18 tissues: KID.FET, BLD, BRN, FAT, MUS, HRT, LNG, LIV, THYM, GI, Skin, Bone, etc.	11 tissues: KID.FET, BLD, BRN, FAT, MUS, HRT, LNG, LIV, THYM, GI, Skin, Bone, etc.			Nr2f2	SH3GLB1	SH3GLB1	intronic
			86717873	rs263466	G	A	0.66	0.31	0.18	0.24							DMRT2, DMRT3, DMRT4, DMRT5, Pou3f3	SH3GLB1	SH3GLB1	intronic
			86719766	rs263465	T	G	0.66	0.3	0.18	0.24							MZF1, Myc, PLAG1, PPAR, RREB-1, Sp4, ZBTB7A, ZNF219, Zfp281	SH3GLB1	SH3GLB1	intronic
			86723198	rs263463	T	C	0.66	0.31	0.18	0.24								SH3GLB1	SH3GLB1	intronic
			86739278	rs263479	C	T	0.64	0.31	0.18	0.25				BLD, SKIN			Nkx2, Nkx3, Pax-5	SH3GLB1	SH3GLB1	intronic
			86739569	rs372830	A	T	0.6	0.27	0.17	0.22				9 tissues: BLD, FAT, MUS, SKIN, BRN, GI, SPLN, etc.			Nkx3, Pou2f2	SH3GLB1	SH3GLB1	intronic
			86739570	rs372828	A	T	0.61	0.28	0.17	0.22				9 tissues: BLD, FAT, MUS, SKIN, BRN, GI, SPLN, etc.			ATF2, HLF, Pou2f2, Sp100	SH3GLB1	SH3GLB1	intronic
			86742117	rs166415	G	T	0.63	0.31	0.18	0.24					35 tissues: LNG, ESDR, BLD, SKIN, VAS, MUS, GI, LIV, OVRY, ADRL, etc.	CTCF, RAD21, SMC3	Irf	SH3GLB1	SH3GLB1	intronic
			86743975	rs263476	G	A	0.7	0.31	0.18	0.24							Hic1,Pou2f2,Sox	SH3GLB1	SH3GLB1	3'-UTR
			86760172	rs166416	A	C	0.64	0.31	0.17	0.24							Pou2f2	12kb 3' of SH3GLB1	12kb 3' of SH3GLB1
			86760579	rs59016838	G	T	0.66	0.31	0.17	0.24							Pax-6	12kb 3' of SH3GLB1	12kb 3' of SH3GLB1
			86761733	rs263490	A	C	0.64	0.31	0.17	0.24				GI, PANC				14kb 3' of SH3GLB1	14kb 3' of SH3GLB1
			86762118	rs263488	T	A	0.65	0.31	0.17	0.24				GI			CDP,Foxa,Ik-2	14kb 3' of SH3GLB1	14kb 3' of SH3GLB1
			86763490	rs263487	A	C	0.61	0.3	0.16	0.24						CTCF	Ik-1, Lk-2, PLAG1, Zfx	15kb 3' of SH3GLB1	15kb 3' of SH3GLB1
			86775307	rs263457	C	G	0.71	0.31	0.16	0.24			BRN, MUS, HRT, GI, PANC, LNG	20 tissues: KID.FET, BLD, BRN, MUS, FAT, HRT, GI, PANC, LNG, SKIN, etc.	ESDR, SKIN, HRT, BLD		BCL,GATA,HMGN3	27kb 3' of SH3GLB1	27kb 3' of SH3GLB1
			86779067	rs691774	T	C	0.66	0.31	0.17	0.24				15 tissues: LNG, BLD, BRN, FAT, MUS, SKIN, GI, LIV, VAS, BONE, etc.	GI,CRVX	PRDM1	Irx	31kb 3' of SH3GLB1	31kb 3' of SH3GLB1
			86779595	rs691531	C	T	0.71	0.32	0.17	0.25				13 tissues: LNG, BLD, BRN, FAT, MUS, SKIN, GI, LIV, VAS, BONE, etc.	25 tissues: LNG, ESDR, BLD, BRN, HRT, SKIN, VAS, MUS, GI, LIV, etc.	BAF155, BAF170, CEBPB, JUND, P300, PRDM1, RFX5, STAT3, TBP, CCNT2, CEBPB, TAL1, STAT3, P300, ZNF26	LF-A1	31kb 3' of SH3GLB1	31kb 3' of SH3GLB1
			86785396	rs566334	A	G	0.65	0.31	0.17	0.25							SRF	37kb 3' of SH3GLB1	37kb 3' of SH3GLB1
			86794394	rs494577	A	G	0.66	0.31	0.18	0.25				ESDR, FAT, SKIN, MUS, GI, LIV			AIRE	46kb 3' of SH3GLB1	46kb 3' of SH3GLB1
			86809027	rs12752871	G	A	0.35	0.68	0.82	0.75							Mef2,Nrf-2	53kb 3' of RP4-604K5.1	53kb 3' of SEP15
			86815005	rs4269747	A	G	0.33	0.67	0.81	0.74							Evi-1,GATA	47kb 3' of RP4-604K5.1	47kb 3' of SEP15
			86819716	rs6576850	G	A	0.35	0.62	0.72	0.66							CIZ, Ik-2, NF-AT1, Poul2f2	43kb 3' of RP4-604K5.1	43kb 3' of SEP15
			86819744	rs6576851	C	G	0.36	0.62	0.72	0.65							Pou2f2,Pou5f1	43kb 3' of RP4-604K5.1	43kb 3' of SEP15
			86819918	rs6576852	T	G	0.45	0.69	0.81	0.74							AP-2, Pax-4, Pax-5, SREBP	43kb 3' of RP4-604K5.1	43kb 3' of SEP15
			86820036	rs6576853	G	A	0.46	0.7	0.82	0.75							Cdx2, Foxj2, HDAC2, Hoxb8	42kb 3' of RP4-604K5.1	42kb 3' of SEP15
			86820215	rs6576854	C	G	0.35	0.68	0.81	0.74							SETDB1	42kb 3' of RP4-604K5.1	42kb 3' of SEP15
			86820541	rs11161896	T	C	0.46	0.7	0.82	0.75				BLD			Foxp1,Mef2	42kb 3' of RP4-604K5.1	42kb 3' of SEP15
			86820751	rs10873802	C	T	0.34	0.68	0.82	0.75							NRSF	42kb 3' of RP4-604K5.1	42kb 3' of SEP15
			86821913	rs10782585	C	T	0.36	0.68	0.82	0.75							HMG-IY,Irf,STAT	41kb 3' of RP4-604K5.1	41kb 3' of SEP15
			86822017	rs10873803	G	C	0.55	0.75	0.86	0.85					BLD		Rad21	40kb 3' of RP4-604K5.1	40kb 3' of SEP15
			86825532	rs954119	T	C	0.4	0.69	0.82	0.77				10 tissues: LIV, MUSC, HRT, BRN, SKIN, FAT, STRM, etc.	HRT, MUSC, BRN		HNF6,Pbx-1,Rad21	37kb 3' of RP4-604K5.1	37kb 3' of SEP15
			86826785	rs11161897	A	G	0.48	0.7	0.82	0.78				HRT, SPLN			CAC-binding-protein, EWSR1-FLI1, Egr-1, HDAC2, PRDM1, SP1, STAT, TATA, TCF12	36kb 3' of RP4-604K5.1	36kb 3' of SEP15
			86827231	rs6656882	C	T	0.34	0.68	0.81	0.77				HRT			Pbx3	35kb 3' of RP4-604K5.1	35kb 3' of SEP15
			86828222	rs4282790	C	T	0.33	0.68	0.82	0.77				HRT		CEBPB	AP-1, ATF2, ATF3, CEBPB, CEBPD, E4BP4, HLF, Jundm2, Myc, Pou3f2, Rhox11, TATA, p300	34kb 3' of RP4-604K5.1	34kb 3' of SEP15
4. Novel	eGFRcr_eGFRcys	1p22.2	90183420	rs7514231	C	T	0.33	0.02	0	0							AP-1, BATF, Bach1, Hoxa13, PLZF, TCF11	70kb 3' of U6	155kb 3' of ZNF326
			90186054	rs74100345	C	A	0.33	0.02	0	0				BRN		FOXA1		67kb 3' of U6	158kb 3' of ZNF326
5. Novel	eGFRcr_eGFRcys_sRAGE	1p21.2	101372814	rs76181979	T	C	0	0.01	0	0					BLD		FAC1, Foxa, Foxj1, Foxj2, Foxk1, Foxp1, Irf	RP11-157N3.1	131kb 3' of S1PR1
6.Novel	eGFRcr_eGFRcys	1q24.1	165723138	rs115559549	A	C	0.02	0.01	0	0						GATA2	FXR,Nanog,Zbtb3	1.2kb 3' of TMCO1	1.2kb 3' of TMCO1
			165742578	rs114304424	T	C	0.02	0.01	0	0				LIV				TMCO1	TMCO1	intronic
			165784847	rs115425868	C	T	0.01	0.01	0	0				LIV			CTCF, HNF4, Maf, Nr2f2, RAR, RFX5, Rad21	TMCO1	16kb 5' of TMCO1
7. Novel	eGFRcr_eGFRcys	2q37.2	236303040	rs139831128	G	T	0	0	0	0.01			MUS	MUS				8.1kb 3' of AC079135.1	21kb 3' of IQCA1
8. Novel	eGFRcr_eGFRcys	3p24.3	19318888	rs753994697
3. Known	eGFRcr_eGFRcys	3p24.1	30603015	rs77083429	G	T	0.18	0.06	0.01	0			BLD	BLD, THYM, BRN, LNG, LIV, MUS, ESDR, ESC	BLD, THYM, MUS	EBF1,NFKB	Evi-1, GATA, HDAC2, TAL1	3.5kb 5' of TGFBR2	3.5kb 5' of TGFBR2
			30604587	rs4593064	T	C	0.19	0.06	0.01	0			BLD, GI, LIV	BLD, SKIN, THYM, FAT, GI, VAS, LNG, LIV, ESC	BLD, THYM		Barx2, Cdx, DMRT1, DMRT5, Dbx1, Dlx2, Dlx3, HNF1, Hlx1, Hmx, Ncx, Nkx3, Nkx6-1, Pax-4, Sox	1.9kb 5' of TGFBR2	1.9kb 5' of TGFBR2
9. Novel	eGFRcr_eGFRcys	3p12.1	86706410	rs562793857
10. Novel	eGFRcr_eGFRcys	3q23	140467128	rs16850353	G	T	0.14	0.06	0.17	0.01				12 tissues: BRN, HRT, ADRL, FAT, SKIN, MUS, BONE, STRM, ESDR, ESC	ESDR, SKIN, MUS, ADRL, LNG	CFOS, JUNB, JUND	BATF,Nkx2,RXRA	CLSTN2	CLSTN2	intronic
11. Novel	eGFRcr_eGFRcys_sRAGE	4p16.2	5152140	rs138185959	G	A	0	0	0	0.01							Barx2, Hmx, Maf, Myc	STK32B	STK32B	intronic
			5203595	rs151274284	G	A	0	0	0	0.01				BRN, FAT, SKIN,THYM, ESDR, IPSC	SKIN,SKIN		NF-I,STAT,p53	STK32B	STK32B	intronic
4. Known	eGFRcr_eGFRcys	4p15.32	16020185	rs530306569
12. Novel	eGFRcr_eGFRcys_sRAGE	4p15.31	18959890	rs749822346
13. Novel	eGFRcr_eGFRcys	4q28.3	133300968	rs554254460
14. Novel	eGFRcr_eGFRcys	4q34.3	178624722	rs777345385
			178720430	rs746660530
			179775662	rs72713871	A	T	0.01	0.04	0.15	0.09								310kb 5' of RP11-404J23.1	1.3Mb 3' of NCRNA00290
			179775917	rs72713873	T	C	0.01	0.04	0.15	0.09							FAC1, Ik-2, Mef2, Myc, SIX5	311kb 5' of RP11-404J23.1	1.3Mb 3' of NCRNA00290
			179779111	rs1017710	T	C	0.86	0.93	0.83	0.9							CEBPB, NERF1a, Pou2f2, Smad	314kb 5' of RP11-404J23.1	1.3Mb 3' of NCRNA00290
			179780457	rs2383390	C	T	0.02	0.04	0.15	0.08							GR,RBP-Jkappa,Sox	315kb 5' of RP11-404J23.1	1.3Mb 3' of NCRNA00290
			179781185	rs72713878	G	C	0.02	0.04	0.15	0.08							GLI	316kb 5' of RP11-404J23.1	1.3Mb 3' of NCRNA00290
			179781213	rs72713880	C	G	0.02	0.04	0.15	0.08							HP1-site-factor,SIX5	316kb 5' of RP11-404J23.1	1.3Mb 3' of NCRNA00290
			179781293	rs72713882	C	T	0.02	0.04	0.15	0.08							Foxa,Foxj2,GR	316kb 5' of RP11-404J23.1	1.3Mb 3' of NCRNA00290
			179784433	rs34026814	T	TC											AP-1, Arid3a, Cdx2, DMRT2, Foxk1, HNF1, Hdx, Hoxa9, Hoxd10, Pax-5, STAT, Sox	319kb 5' of RP11-404J23.1	1.3Mb 3' of NCRNA00290
			179784804	rs72713891	A	G	0.02	0.04	0.15	0.08								319kb 5' of RP11-404J23.1	1.3Mb 3' of NCRNA00290
			179789302	rs17068188	G	A	0.02	0.04	0.15	0.08							Pou2f2	324kb 5' of RP11-404J23.1	1.3Mb 3' of NCRNA00290
			179790752	rs72713896	T	C	0.03	0.04	0.15	0.08							Arid5a, Cdx2, Foxa, Foxf2, Foxj2, Foxl1, Foxp1, Hoxa13, Hoxc10, Pou1f1, Pou3f2, Pou4f3, Pou5f1	325kb 5' of RP11-404J23.1	1.3Mb 3' of NCRNA00290
			179792605	rs72713899	C	A	0.02	0.04	0.15	0.08							Dbx1, Foxo, Foxp1, HDAC2, HMG-IY, Lhx3, Pax-5, RXRA, p300	327kb 5' of RP11-404J23.1	1.3Mb 3' of NCRNA00290
			179793658	rs72713900	C	T	0.02	0.04	0.15	0.08							En-1, Hoxb6, Prrx2, TCF11	328kb 5' of RP11-404J23.1	1.3Mb 3' of NCRNA00290
			179793905	rs17068194	G	A	0.02	0.04	0.15	0.08								329kb 5' of RP11-404J23.1	1.3Mb 3' of NCRNA00290
			179794463	rs35141563	A	G	0.02	0.04	0.15	0.08							GR	329kb 5' of RP11-404J23.1	1.3Mb 3' of NCRNA00290
			179794481	rs72715903	G	T	0.02	0.04	0.15	0.08							NF-Y	329kb 5' of RP11-404J23.1	1.3Mb 3' of NCRNA00290
			179794593	rs7665259	T	C	0.02	0.04	0.15	0.08							Evi-1,SETDB1	329kb 5' of RP11-404J23.1	1.3Mb 3' of NCRNA00290
			179794719	rs7665471	T	C	0.02	0.04	0.15	0.08							Mef2,Nkx3,TATA	329kb 5' of RP11-404J23.1	1.3Mb 3' of NCRNA00290
			179794812	rs7687534	C	T	0.02	0.04	0.15	0.08							HNF4	330kb 5' of RP11-404J23.1	1.3Mb 3' of NCRNA00290
			179795261	rs72715904	G	C	0.01	0.04	0.15	0.08							Foxd3, Foxj1, Homez	330kb 5' of RP11-404J23.1	1.3Mb 3' of NCRNA00290
			179795563	rs72715905	A	G	0.01	0.04	0.15	0.08							MZF1::1-4,VDR	330kb 5' of RP11-404J23.1	1.3Mb 3' of NCRNA00290
			179795798	rs17068202	A	C	0.01	0.04	0.15	0.08							Arid3a, Hoxa10, Hoxa5, Pax-2, Sox	330kb 5' of RP11-404J23.1	1.3Mb 3' of NCRNA00290
			179797329	rs72715959	A	G	0.01	0.05	0.14	0.09				LIV			EWSR1-FLI1, GR, Pu.1, SP1, STAT, TFII-I	332kb 5' of RP11-404J23.1	1.3Mb 3' of NCRNA00290
			179800401	rs143680760	C	T	0.01	0.05	0.12	0.09							BDP1	335kb 5' of RP11-404J23.1	1.3Mb 3' of NCRNA00290
15. Novel	eGFRcr_eGFRcys	5p15.2	11484101	rs28003	T	C	0.24	0.02	0	0				STRM, FAT, BRN, PANC			CTCF, Myb, Nkx2, Pax-5	CTNND2	CTNND2	intronic
			11491173	rs73048073	C	T	0.13	0.01	0	0				BRN			CDP, Dmbx1, Gsc, HNF1, Obox6, Otx2	CTNND2	CTNND2	intronic
			11503168	rs25936	C	T	0.13	0.01	0	0				ESDR, BRN				CTNND2	CTNND2	intronic
16. Novel	eGFRcr_eGFRcys_sRAGE	5q14.1	79622780	rs562304789
17. Novel	eGFRcr_eGFRcys_sRAGE	5q22.3	114243101	rs185704381	A	G	0	0	0	0.01							DMRT3, DMRT4, DMRT5, Foxp3, Pou3f2, Sox, Zfp187	10kb 5' of 7SK	119kb 5' of KCNN2
			114332747	rs114585932	C	T	0	0	0	0.01				LNG, GI	ESDR		Rad21,SP2,VDR	28kb 5' of KCNN2	30kb 5' of KCNN2
18. Novel	eGFRcr_eGFRcys_sRAGE	7p15.1-p14.3	28793077	rs189218418	C	T	0	0	0	0				7 tissues: ESDR, FAT, SKIN, BRN, MUS, etc	BLD	PU1	CHOP::CEBPalpha,SPIB	CREB5	CREB5	intronic
19. Novel	eGFRcr_eGFRcys_sRAGE	7q35-q36.1	148077037	rs147852559	G	A	0	0.01	0	0.01							LXR, SP1, XBP-1, Znf143	CNTNAP2	MIR548F3	intronic
			148077365	rs149174297	G	A	0	0.01	0	0.01							AP-1, E2A, HEN1, Mef2, Pou1f1, Pou2f2, TAL1	CNTNAP2	MIR548F3	intronic
5. Known	eGFRcr_eGFRcys	7q36.3	155827601	rs185576813	G	A	0	0.01	0	0				GI			AP-2rep, NRSF, Rad21, Zbtb3	15kb 5' of SHH	15kb 5' of SHH
20. Novel	eGFRcr_eGFRcys_sRAGE	9q22.31	92204473	rs10820950	T	C	0.91	0.46	0.23	0.44							CACD,NRSF	882bp 5' of RP11-62C3.6	5.9kb 3' of IARS
			92204639	rs10820952	G	C	0.92	0.46	0.24	0.46					MUS		CEBPB,GATA,Ik-3	716bp 5' of RP11-62C3.6	5.7kb 3' of IARS
			92503276	rs230222	C	G	0.08	0.54	0.78	0.54				ESC, FAT			BCL	CENPP	ECM2	intronic
21. Novel	eGFRcr_eGFRcys	9q22.33	96666033	rs7038363	G	C	0.44	0.03	0	0						MAFF,MAFK	GR	11kb 5' of AAED1	11kb 5' of C9orf21
6. Known	eGFRcr_eGFRcys	9q34.11	128227053	rs34490391	C	T	0	0.01	0	0				BLD			EBF	DNM1	DNM1	intronic
			128232318	rs71497683	C	T	0	0.01	0	0			SKIN	6 tissues: IPSC, STRM, FAT, SKIN, MUS,	IPSC, SKIN, MUS	ZNF263		DNM1	DNM1	intronic
7. Known	eGFRcr_eGFRcys	9q34.3	136675761	rs10217242	C	T	0.15	0.03	0.05	0					BLD, GI, KID.FET, LNG, PANC, LIV.HEPG2.CNCR, SKIN	POL2	BCL, E2A, NRSF, SMC3, Sin3Ak-20, TCF12, ZEB1	AGPAT2	AGPAT2	intronic
8. Known	eGFRcr_eGFRcys	10p15.3	1180066	rs7081909	A	G	0.7	0.98	0.94	1				BRN			XBP-1,p53	2.1kb 3' of ADARB2	ADARB2	3'-UTR
22. Novel	eGFRcr_eGFRcys_sRAGE	10p14	6825674	rs974573268
23. Novel	eGFRcr_eGFRcys_sRAGE	10p14	9909118	rs10905638	G	C	0.22	0.49	0.31	0.38							Pou5f1,Sox	150kb 5' of RP5-933E2.1	875kb 3' of SFTA1P
9. Known	eGFRcr_eGFRcys_sRAGE	11p15.5	2621693	rs2157899	A	G	0.11	0.02	0	0			BLD		MUS		EBF	KCNQ1	KCNQ1	intronic
24. Novel	eGFRcr_eGFRcys	11p14.3-p14.2	25628861	rs184854082	G	A	0	0	0	0.01							ELF1, Myc, NRSF, Sp4, YY1, Zfx	91kb 3' of AC015820.1	546kb 3' of LUZP2
25. Novel	eGFRcr_eGFRcys	11q12.2	60343472	rs74853705	A	T	0.07	0.02	0	0					ESC, BLD		Pou5f1	MS4A6E	2.5kb 3' of MS4A6E
			60373985	rs116560702	A	G	0.13	0.02	0	0				BLD			Hoxb13,Hoxd10	MS4A6E	4.5kb 5' of MS4A7
			60379314	rs75613915	G	A	0.07	0.02	0	0			7 tissues: BLD, BRN, NUS, HRT, GI, etc.	BLD	BLD, SKIN		Dobox4, Hlx1, Hoxd8, Ncx, Pou3f2, SIX5	MS4A6E	MS4A7	intronic
			60430139	rs77514815	C	T	0.06	0.01	0	0							Foxj1,Myc,TBX5	MS4A5	MS4A5	intronic
			60435629	rs141036957	G	A	0.1	0.02	0	0							BDP1, GR, HNF4, LF-A1, RXRA, SP1, T3R, VDR	MS4A5	MS4A5	intronic
			60438602	rs186540942	A	G	0.13	0.02	0	0							Pax-4	MS4A5	MS4A5	intronic
			60448307	rs61586650	A	T	0.1	0.02	0	0				BLD			HP1-site-factor, NF-AT1, STAT, TCF12	MS4A5	514bp 3' of MS4A5
			60451264	rs183931352	A	G	0.07	0.03	0	0.01							BDP1,YY1,Znf143	MS4A5	3.5kb 3' of MS4A5
			60459786	rs76682140	G	A	0.04	0.03	0	0			BLD		ESDR,BLD		AHP1-site-factor, CCNT2, GATA, Smad3, TAL1	MS4A1	MS4A1	intronic
			60477245	rs80075605	G	A	0.04	0.03	0	0			BLD	BLD	12 tissues: BLD, MUS, LNG, etc.	BCL11A, P300, PU1	Myc,RFX5,p300	6.5kb 3' of MS4A1	6.5kb 3' of MS4A1
			60477954	rs78568611	C	T	0.04	0.03	0	0			BLD	BLD			Hmx, Nkx6-1, Pou1f1, Sox, Zfp105	7.2kb 3' of MS4A1	7.2kb 3' of MS4A1
			60479723	rs74352885	G	A	0.05	0.03	0	0				BLD			Pou1f1,Zfp410	9kb 3' of MS4A1	9kb 3' of MS4A1
			60529767	rs80255132	C	T	0.05	0.03	0	0				ESC, IPSC, BLD			AP-1, Barhl1, Dbx1, Dlx2, Foxp1, Hlx1, Hmx, Hoxb8, Hoxd8, Lhx3, Msx-1, Ncx, Nkx2, Nkx6-1, Pbx, Sox, Zfp105	MS4A13	MS4A13	intronic
			60542686	rs74975500	A	C	0.05	0.03	0	0							Ets, Foxa, Foxf1, Foxl1, Foxp1, Foxq1, Hoxa10, SIX5, p300	MS4A13	MS4A13	3'-UTR
			60545719	rs111834326	G	A	0.05	0.03	0	0					ESC		Foxo, HDAC2, Lk-1, Ik-2	3kb 3' of MS4A13	3kb 3' of MS4A13
			60550134	rs78842019	T	A	0.05	0.03	0	0								7.4kb 3' of MS4A13	7.4kb 3' of MS4A13
			60557249	rs112930082	G	A	0.05	0.03	0	0								15kb 3' of MS4A13	15kb 3' of MS4A13
			60559270	rs7950365	G	A	0.05	0.03	0	0							irf, NF-I, Pou2f2, p300	17kb 3' of MS4A13	17kb 3' of MS4A13
			60563403	rs76010555	A	T	0.05	0.03	0	0			BLD	BRST			Foxq1,PLZF	21kb 3' of MS4A13	21kb 3' of MS4A13
			60563760	rs112673438	T	C	0.05	0.03	0	0			BLD	BRST, BLD, SKIN	10 tissues: IPSC, ESDR, BLD, SKIN, etc.	EBF1	Egr-1	21kb 3' of MS4A13	21kb 3' of MS4A13
			60570029	rs75456391	C	T	0.05	0.03	0	0				BLD			AhR::Arnt, Arnt, Evi-1, Pax-6, Pou2f2	27kb 3' of MS4A13	27kb 3' of MS4A13
			60574784	rs149711226	G	A	0.05	0.03	0	0							ATF6,TLX1::NFIC	32kb 3' of MS4A13	32kb 3' of MS4A13
			60576725	rs116371161	G	A	0.05	0.03	0	0							Foxo, Hoxa10, Mef2, PLZF, Pou3f2, Sox, Zfp105	34kb 3' of MS4A13	34kb 3' of MS4A13
			60577210	rs76509936	T	C	0.05	0.03	0	0							AP-4, HEN1, Hbp1, VDR	34kb 3' of MS4A13	34kb 3' of MS4A13
			60579098	rs77082002	T	C	0.05	0.03	0	0							Sox	36kb 3' of MS4A13	36kb 3' of MS4A13
			60579783	rs112500973	G	A	0.05	0.03	0	0							Hoxb13,ZID	36kb 5' of LINC00301	36kb 5' of NCRNA00301
			60584168	rs78629264	C	T	0.05	0.03	0	0							Sox	32kb 5' of LINC00301	32kb 5' of NCRNA00301
			60591360	rs75959363	C	A	0.06	0.03	0	0							GR,Hand1,TAL1	24kb 5' of LINC00301	24kb 5' of NCRNA00301
			60595133	rs112521939	T	C	0.05	0.03	0	0				MUS, GI, PANC, BLD			Maf,Nrf-2,SIX5	21kb 5' of LINC00301	21kb 5' of NCRNA00301
			60611211	rs74861333	T	G	0.05	0.03	0	0							CDP,Pdx1,Pou2f2	4.5kb 5' of LINC00301	4.5kb 5' of NCRNA00301
			60613346	rs78622194	C	T	0.05	0.03	0	0							AIRE	2.4kb 5' of LINC00301	2.4kb 5' of NCRNA00301
			60616722	rs77111330	T	C	0.05	0.03	0	0							Irx	LINC00301	NCRNA00301	intronic
			60627407	rs76675869	C	T	0.05	0.03	0	0								LINC00301	NCRNA00301	intronic
			60627897	rs116126364	T	C	0.05	0.03	0	0							Nkx2	LINC00301	NCRNA00301	intronic
			60632854	rs79462454	A	G	0.05	0.03	0	0			BLD	BLD, THYM, SPLN	BLD,SKIN		Foxd1,Foxo	LINC00301	NCRNA00301	intronic
			60647227	rs115314631	T	A	0.05	0.03	0	0			SKIN	IPSC			Ahr::Arnt::HIF1,HIF1	LINC00301	NCRNA00301	intronic
			60650624	rs114052941	C	T	0.05	0.03	0	0							Foxa,LBP-1	LINC00301	NCRNA00301	intronic
			60652142	rs143615283	T	C	0.05	0.03	0	0							Arid5b,COMP1,Pax-4	LINC00301	NCRNA00301	intronic
			60673633	rs77385613	C	T	0.05	0.03	0	0								LINC00301	NCRNA00301	intronic
			60675307	rs76501509	G	A	0.05	0.03	0	0							CDP,Pbx-1,Pou2f2	LINC00301	NCRNA00301	intronic
			60682920	rs7129702	C	T	0.05	0.03	0	0							CDP, Cphx, Pax-4, Pou5f1	LINC00301	NCRNA00301	intronic
			60691290	rs151150494	G	T	0.04	0.03	0	0							Nr2e3	4.1kb 3' of LINC00301	4.1kb 3' of NCRNA00301
			60692350	rs7940650	C	T	0.05	0.03	0	0				GI, PANC			MIF-1, Myf, RFX5, Rad21	5.2kb 3' of LINC00301	5.2kb 3' of NCRNA00301
			60692401	rs7930082	T	G	0.05	0.03	0	0				GI, PANC			GR,Sox	5.3kb 3' of LINC00301	5.3kb 3' of NCRNA00301
			60701583	rs79558320	G	A	0.04	0.03	0	0			GI, PANC	ESC, IPSC, MUS, GI, PANC, LNG	KID.FET, ESC, GI, PANC, LNG	CTCF,ERALPHA_A,FOXA1	AP-3, E2F, Nanog, Pou1f1, Pou2f2, Pou3f1	MS4A8B	MS4A8B	intronic
			60705374	rs114741642	C	T	0.05	0.03	0	0			ESDR	GI, ADRL, MUS,	ADRL,GI,MUS		ERalpha-a,Smad4	MS4A8B	MS4A8B	intronic
			60711215	rs76132076	A	C	0.05	0.03	0	0				ESDR, GI	KID.FET, GI		PU.1	MS4A8B	MS4A8B	intronic
			60714758	rs75723058	C	G	0.05	0.03	0	0				BLD	IPSC		AIRE, CACD, Klf4, Myc, KRREB-1	MS4A8B	MS4A8B	intronic
			60731741	rs114516762	G	T	0.08	0.03	0	0				GI, LNG	LNG,OVRY		Pou1f1, Pou5f1, SOX, tcf4	MS4A18	16kb 3' of MS4A8B	intronic
26. Novel	eGFRcr_eGFRcys_sRAGE	11q14.1	85388172	rs140810086	G	A	0	0	0	0				MUS			HNF4, LBP-1, LBP-9, Pbx3, Rad21	DLG2	DLG2	intronic
27. Novel	eGFRcys_sRAGE	11q14.3	90901929	rs73535710	A	C	0.11	0.08	0.2	0.09							Evi-1,Foxp1,Lhx4	RP11-660M18.2	346kb 5' of MIR4490
28. Novel	eGFRcr_eGFRcys_sRAGE	11q22.1	97460758	rs184549240	C	T	0	0.01	0	0					OVRY			197kb 5' of RN5S347	1.2Mb 3' of JRKL
29. Novel	eGFRcr_eGFRcys_sRAGE	11q25	134685335	rs529684126
10. Known	eGFRcr_eGFRcys	12q13.3	56208725	rs7967464	C	T	0.22	0.01	0.03	0				BLD			NRSF,Roaz,THAP1	RNF41	RNF41	intronic
30. Novel	eGFRcys_sRAGE	12q24.33	130459248	rs2895135	G	A	0.05	0.24	0.15	0.31				BRN	BRN		STAT	RIMBP2	RIMBP2	intronic
			130449344	rs12305875	C	T	0.03	0.25	0.14	0.3							EWSR1-FLI1, Ets, MIZF, XBP	RIMBP2	RIMBP2	intronic
			130453014	rs12298211	G	A	0.04	0.26	0.15	0.31							Nkx2	RIMBP2	RIMBP2	intronic
			130454797	rs12315682	C	T	0.04	0.26	0.16	0.31							AP-2rep,Zbtb3	RIMBP2	RIMBP2	intronic
			130457384	rs12297269	G	C	0.05	0.25	0.16	0.31				BRN, MUS, HRT, PANC			CEBPB,DBP	RIMBP2	RIMBP2	intronic
			130458020	rs12319788	T	G	0.09	0.24	0.15	0.32				BRN, PANC, HRT	BRN		Ets, PU.1, RFX5, TCF12	RIMBP2	RIMBP2	intronic
			130458307	rs12321318	T	C	0.05	0.25	0.15	0.32				BRN	BRN		Pbx3,Smad	RIMBP2	RIMBP2	intronic
			130458343	rs12312986	C	T	0.04	0.24	0.15	0.32				BRN			BDP1, EBF, ERalpha-a, Roaz, SZF1, Zfx	RIMBP2	RIMBP2	intronic
			130458807	rs12299462	G	T	0.04	0.25	0.15	0.32				BRN			Pou5f1,Zfx	RIMBP2	RIMBP2	intronic
			130458820	rs4759466	G	A	0.04	0.25	0.15	0.32				BRN			Myc,Sp4	RIMBP2	RIMBP2	intronic
			130459558	rs4759467	T	C	0.04	0.24	0.16	0.32				BRN				RIMBP2	RIMBP2	intronic
				rs17635943
			130463370	rs56043916	C	G	0.05	0.23	0.17	0.31			BRN	BRN, HRT	BRN,BRN,HRT		Rad21	RIMBP2	RIMBP2	intronic
			130463567	rs12322663	C	T	0.05	0.23	0.17	0.31			BRN	BRN, HRT	BRN,BRN,HRT		Ascl2, BCL, E2A, Egr-1, GATA, Myf, Nrf1, Sin3Ak-20	RIMBP2	RIMBP2	intronic
			130463661	rs12308761	G	A	0.05	0.23	0.17	0.31			BRN	BRN, HRT	BRN		BCL,ERalpha-a	RIMBP2	RIMBP2	intronic
			130464142	rs12309046	G	A	0.05	0.23	0.17	0.31				BRN	SKIN	ELF1	Evi-1,Foxp1,Mef2	RIMBP2	RIMBP2	intronic
			130465261	rs13377753	A	G	0.05	0.23	0.17	0.31				FAT, BRN			YY1,Zfx	RIMBP2	RIMBP2	intronic
				rs386469684
			130466116	rs11060906	C	G	0.05	0.23	0.17	0.32				ESC, FAT			Smad4	RIMBP2	RIMBP2	intronic
			130470934	rs12306054	A	G	0.05	0.22	0.17	0.32					IPSC		GATA,Gm397	RIMBP2	RIMBP2	intronic
			130473822	rs61935951	G	A	0.06	0.22	0.16	0.32				BRN				RIMBP2	RIMBP2	intronic
11. Known	eGFRcr_eGFRcys_sRAGE	13q12.2	27762908	rs56058022	T	C											EBF,Irf,Sp4	30kb 5' of GSX1	30kb 5' of GSX1
			27762913	rs568481937
			27762917	rs56216544	T	C											EBF, NRSF, PLAG1, Rad21, YY1, Zfx	30kb 5' of GSX1	30kb 5' of GSX1
31. Novel	eGFRcr_eGFRcys_sRAGE	14q12	28601271	rs112909432	A	G	0.02	0	0	0							Tel2	RP11-412H8.2	166kb 5' of FOXG1
32. Novel	eGFRcr_eGFRcys_sRAGE	14q13.1	33723997	rs7141142	A	G	0.12	0.13	0.07	0.11								NPAS3	NPAS3	intronic
33. Novel	eGFRcr_eGFRcys	14q24.3	76257507	rs186101700	C	T	0	0	0	0			FAT, BLD	BLD, ESDR, STRM, FAT, MUS, SKIN, BONE, etc.	8 tissues: SKIN, MUS, PANC, BLD, etc.	EBF1	Rad21	RP11-361H10.3	55kb 3' of C14orf118
34. Novel	eGFRcr_eGFRcys_sRAGE	14q31.3	84093491	rs147775587	T	C	0	0	0	0.01							Pou2f2,Pou3f3,Pou5f1	38kb 5' of CTD-2335K5.1	1.4Mb 5' of FLRT2
35. Novel	eGFRcr_eGFRcys	15q25.3	86210776	rs543176745
12. Known	eGFRcr_eGFRcys	17p12	11756319	rs184608500	A	G	0	0.01	0	0.01							AP-1,BDP1,Zfp691	DNAH9	DNAH9	intronic
13. Known	eGFRcr_eGFRcys	17p11.2	16816600	rs553083486
36. Novel	eGFRcr_eGFRcys_sRAGE	17q24.3	71441664	rs528757227
14. Known	eGFRcr_eGFRcys	17q25.1	75216384	rs6501765	A	G	0.63	0.91	0.92	0.97							BDP1,Maf,VDR	NUP85	NUP85	intronic
			75279849	rs12325884	T	C	0.73	0.93	0.94	1							RREB-1,TCF4,Zfp105	SLC25A19	SLC25A19	intronic
			75298271	rs9894656	A	G	0.75	0.93	0.95	1			BLD, GI	BLD, GI, VAS	BLD	POL2, POL24H8, RFX5, TBP		8.8kb 5' of SLC25A19	8.8kb 5' of SLC25A19
			75299510	rs4788884	T	C	0.73	0.92	0.94	0.98				BLD			AP-1, CTCF, ERalpha-a, Nr2f2, RXRA	10kb 5' of SLC25A19	10kb 5' of SLC25A19
			75304229	rs4598942	G	A	0.76	0.93	0.95	1				BLD, LIV	BLD		Pou2f2	14kb 3' of GRB2	14kb 3' of GRB2	intronic
			75310769	rs8067903	T	A	0.73	0.92	0.95	0.99				BLD, FAT, GI			Dbx1,HMG-IY,Pou2f2	7.3kb 3' of GRB2	7.3kb 3' of GRB2	intronic
37. Novel	eGFRcr_eGFRcys_sRAGE	17q25.3	77738819	rs113819968	A	G							STRM	14 tissues: ESC, ESDR, STRM, BRN, THYM, FAT, MUS, HRT, VAS, GI, LNG, SPLN, BONE, etc.	8 tissues: ESDR, MUS, HRT, SKIN, etc.		CAC-binding-protein, CCNT2, ERalpha-a, Klf4, MAZ, Myc, NERF1a, PRDM1, PU.1, Rad21, SP1, STAT	140kb 3' of AC015804.1	140kb 3' of FLJ45079
			77770785	rs113025648	C	T	0	0	0	0				ESC, IPSC, ESDR, STRM, FAT, BLD, LNG, BRN, BONE	7 tissues: LNG, ESDR, STRM, MUS, BLD, BRN, etc.		ATF3, ATF4, Bach2, p300	108kb 3' of AC015804.1	108kb 3' of FLJ45079
38. Novel	eGFRcr_eGFRcys	18p11.23	7872199	rs146289239	G	A	0	0	0	0			FAT, LNG, CRVX	14 tissues: STRM, FAT, MUS, SKIN, HRT, GI, LNG, PANC, LIV.HEPG2.CNCR, etc.	8 tissues: SKIN, LNG, LIV.HEPG2.CNCR, BRN, etc.	JUND, RFX5, TBP, TFIIIC110, MAFF, MAFK		PTPRM	PTPRM	intronic
39. Novel	eGFRcr_eGFRcys	18q21.1-q21.2	50510999	rs9963912	G	A	0.18	0.02	0.03	0							Nkx3, Pou2f2, XBP-1	49kb 5' of MAPK4	49kb 5' of MAPK4
15. Known	eGFRcr_eGFRcys_sRAGE	19p13.13	13556714	rs563793231
40. Novel	eGFRcr_sRAGE	19q12	28820108	rs73030728	A	G	0.01	0.05	0	0.07							VDR	111kb 5' of snoU13	145kb 5' of LOC148145
16. Known	eGFRcr_eGFRcys	20q13.33	63425834	rs142065597	G	A	0.02	0.01	0	0							HNF4,Pax-5	KCNQ2	KCNQ2	intronic
			63425841	rs144768077	G	T	0.02	0.01	0	0							Foxa,HNF4,STAT	KCNQ2	KCNQ2	intronic
			63425903	rs148569075	G	C	0.02	0.01	0	0				IPSC			NRSF	KCNQ2	KCNQ2	intronic
41. Novel	eGFRcr_eGFRcys_sRAGE	21q21.1	16985039	rs112684971	C	T											Evi-1,PLZF,Sox	111kb 5' of AF212831.2	375kb 3' of C21orf34
42. Novel	eGFRcr_eGFRcys	21q22.3	44877701	rs144142100	C	G	0	0	0	0			BLD	BLD, GI, LIV, LIV.HEPG2.CNCR	BLD		Pbx3,ZBTB33	3.9kb 5' of PTTG1IP	3.8kb 5' of PTTG1IP
17. Known	eGFRcr_eGFRcys	22q13.2	40797767	rs117147580	T	C	0	0.01	0	0.02				7 tissues: LNG, FAT, MUS, SKIN, VAS, etc.	CRVX	CFOS	CDP, Cphx, Dbx1, Dbx2, Duxl, Esx1, Gfi1, Gfi1b, HNF1, HNF6, Hbp1, Hdx, Hlx1, Hoxd8, Lhx3, Ncx, Nkx6, Pax-6, Pbx-1, Pou3f2, Pou3f4, Sox	SLC25A17	SLC25A17	intronic
			40897140	rs140342992	G	T	0	0	0	0.01				SKIN	SKIN		BDP1, Maf, NF-E2, Nanog, PU.1	XPNPEP3	XPNPEP3	intronic
			40984510	rs147500241	A	G	0	0.01	0	0.01							GR, HDAC2, Hdx, Pax, SRF, STAT, TATA	11kb 3' of RBX1	11kb 3' of RBX1
Note: HaploReg (V4.1) provides (i) the sequence conservation by GERP and SiPhy, (ii) the chromatin state segmentation for enhancer or promoter elements, (iii) histone modification ChIP-seq peaks, and (iv) DNase hypersensitivity data peaks from the Roadmap. In addition, HaploReg reports (i) the transcription factor (TF) binding and motif data from the ENCODE data, and (ii) the gene annotations fro…

## Sheet: Supp Table 9
Supplemental Table 9. GTEx and Human Kidney eQTL Atlas
Pleiotropic Findings					GTEx (Portal )V8						Kidney cell fraction eQTL (Tubule (N=356) and Glomeruli (N=303), PMID: 34385711)									Kidney eQTL Meta-analysis (N=686, PMID: 35710981)
Locus	Traits	Chr	Position (GRCh38)	SNP	Target Gene 1, Tissue (P-value)	Target Gene 2, Tissue (P-value)	Target Gene 3, Tissue (P-value)	Target Gene 4, Tissue (P-value)	Target Gene 5, Tissue (P-value)	Target Gene 6, Tissue (P-value)	SNP	Ref	Alt	Beta	Std	P value	Gene Symbol	Gene ID	Compartment	SNP	SNP POS	Ref	Alt	Direction#	Beta*	SD	P value	Gene Symbol	Gene ID
1. Known	eGFRcr_eGFRcys	1p36.13	17979982	rs556490122
2. Known	eGFRcr_eGFRcys_srage	1p36.13	19596248	rs181851110
1. Novel	eGFRcr_eGFRcys	1p34.3	38388871	rs181851110
			38389075	rs547464256
2. Novel	eGFRcr_eGFRcys_srage	1p32.3	50816048	rs545971089
			50978033	rs533133043
			51148437	rs572646119
3. Novel	eGFRcr_srage	1p22.3	86706719	rs263436	SH3GLB1: Muscle_Skeletal (1.28E-09)						rs263436	G	A	0.143	0.027	1.786e-07	_SEP15	ENSG00000183291.11	Glomeruli	rs263436	1:87172402	G	A	++++	0.0806	0.0159	4.338e-07	SELENOF	ENSG00000183291
														-0.234	0.044	1.843e-07	HS2ST1	ENSG00000153936.12	Glomeruli
			86717873	rs263466	SH3GLB1: Muscle_Skeletal (1.28E-09)						rs263466	G	A	0.145	0.026	1.144e-07	_SEP15	ENSG00000183291.11	Glomeruli	rs263466	1:87183556	G	A	++++	0.0825	0.0159	2.154e-07	SELENOF	ENSG00000183291
														-0.234	0.044	1.987e-07	HS2ST1	ENSG00000153936.12	Glomeruli
			86719766	rs263465	SH3GLB1:Muscle_Skeletal (2.90E-09)						rs263465	T	G	0.143	0.027	1.929e-07	_SEP15	ENSG00000183291.11	Glomeruli
														-0.234	0.044	2.278e-07	HS2ST1	ENSG00000153936.12	Glomeruli
			86723198	rs263463	SH3GLB1:Muscle_Skeletal (2.24E-09)						rs263463	T	C	0.145	0.026	1.143e-07	_SEP15	ENSG00000183291.11	Glomeruli	rs263463	1:87188881	T	C	++++	0.0816	0.0159	2.763e-07	SELENOF	ENSG00000183291
											rs263463	T	C	-0.234	0.044	1.988e-07	HS2ST1	ENSG00000153936.12	Glomeruli
			86739278	rs263479	SH3GLB1:Muscle_Skeletal (2.24E-09)						rs263479	C	T	0.145	0.026	1.056e-07	_SEP15	ENSG00000183291.11	Glomeruli	rs263479	1:87204961	C	T	++++	0.082	0.0159	2.512e-07	SELENOF	ENSG00000183291
											rs263479	C	T	-0.231	0.044	2.46e-07	HS2ST1	ENSG00000153936.12	Glomeruli
			86739569	rs372830	SH3GLB1:Muscle_Skeletal (2.24E-09)						rs372830	A	T	0.145	0.026	1.056e-07	_SEP15	ENSG00000183291.11	Glomeruli	rs372830	1:87205252	A	T	++++	0.0799	0.0159	4.936e-07	SELENOF	ENSG00000183291
											rs372830	A	T	-0.231	0.044	2.46e-07	HS2ST1	ENSG00000153936.12	Glomeruli
			86739570	rs372828	SH3GLB1:Muscle_Skeletal (2.24E-09)						rs372828	A	T	0.145	0.026	1.056e-07	_SEP15	ENSG00000183291.11	Glomeruli	rs372828	1:87205253	A	T	++++	0.0796	0.0159	5.36e-07	SELENOF	ENSG00000183291
											rs372828	A	T	-0.231	0.044	2.46e-07	HS2ST1	ENSG00000153936.12	Glomeruli
			86742117	rs166415	SH3GLB1:Muscle_Skeletal (2.24E-09)						rs166415	G	T	0.145	0.026	1.056e-07	_SEP15	ENSG00000183291.11	Glomeruli	rs166415	1:87207800	G	T	++++	0.0814	0.0159	2.895e-07	SELENOF	ENSG00000183291
											rs166415	G	T	-0.231	0.044	2.463e-07	HS2ST1	ENSG00000153936.12	Glomeruli
			86743975	rs263476	SH3GLB1:Muscle_Skeletal (2.04E-09)						rs263476	G	A	-0.251	0.044	2.992e-08	HS2ST1	ENSG00000153936.12	Glomeruli	rs263476	1:87209658	G	A	++++	0.088	0.016	3.772e-08	SELENOF	ENSG00000183291
											rs263476	G	A	0.144	0.027	1.846e-07	_SEP15	ENSG00000183291.11	Glomeruli
			86760172	rs166416	SH3GLB1:Muscle_Skeletal (4.82E-09)						rs166416	A	C	-0.251	0.043	1.716e-08	HS2ST1	ENSG00000153936.12	Glomeruli
											rs166416	A	C	0.141	0.026	2.095e-07	_SEP15	ENSG00000183291.11	Glomeruli
			86760579	rs59016838	SH3GLB1:Muscle_Skeletal(4.82E-09)						rs59016838	G	T	-0.253	0.043	1.279e-08	HS2ST1	ENSG00000153936.12	Glomeruli
											rs59016838	G	T	0.141	0.026	2.328e-07	45184	ENSG00000183291.11	Glomeruli
			86761733	rs263490	SH3GLB1:Muscle_Skeletal (6.66E-09)						rs263490	A	C	-0.251	0.043	1.567e-08	HS2ST1	ENSG00000153936.12	Glomeruli
											rs263490	A	C	0.141	0.026	2.099e-07	_SEP15	ENSG00000183291.11	Glomeruli
			86762118	rs263488	SH3GLB1:Muscle_Skeletal (5.13E-09)						rs263488	T	A	-0.251	0.043	1.529e-08	HS2ST1	ENSG00000153936.12	Glomeruli
											rs263488	T	A	0.141	0.026	2.08e-07	_SEP15	ENSG00000183291.11	Glomeruli
			86763490	rs263487	SELENOF: Brain_Nucleus_accumbens_basal_ganglia (6.90E-08)	SH3GLB1:Muscle_Skeletal(3.93E-09)					rs263487	A	C	-0.254	0.043	1.113e-08	HS2ST1	ENSG00000153936.12	Glomeruli
											rs263487	A	C	0.142	0.026	2.104e-07	_SEP15	ENSG00000183291.11	Glomeruli
			86775307	rs263457	SELENOF:Thyroid (4.05E-08)	SH3GLB1:Muscle_Skeletal(2.05E-09)					rs263457	C	G	-0.263	0.043	5.392e-09	HS2ST1	ENSG00000153936.12	Glomeruli	rs263457	1:87240990	C	G	++++	0.0918	0.016	8.881e-09	SELENOF	ENSG00000183291
											rs263457	C	G	0.149	0.027	7.38e-08	_SEP15	ENSG00000183291.11	Glomeruli
			86779067	rs691774	SELENOF: Brain_Nucleus_accumbens_basal_ganglia (7.68E-08)	SH3GLB1:Muscle_Skeletal(4.88E-09)					rs691774	T	C	-0.267	0.043	1.852e-09	HS2ST1	ENSG00000153936.12	Glomeruli	rs691774	1:87244750	T	C	++++	0.0945	0.0157	1.721e-09	SELENOF	ENSG00000183291
											rs691774	T	C	0.144	0.026	1.471e-07	_SEP15	ENSG00000183291.11	Glomeruli
			86779595	rs691531	SELENOF:Thyroid (6.01E-09)	SH3GLB1:Muscle_ Skeletal (1.53E-09)					rs691531	C	T	-0.267	0.044	3.573e-09	HS2ST1	ENSG00000153936.12	Glomeruli	rs691531	1:87245278	C	T	++++	0.0926	0.0158	4.517e-09	SELENOF	ENSG00000183291
											rs691531	C	T	0.147	0.027	1.216e-07	_SEP15	ENSG00000183291.11	Glomeruli
			86785396	rs566334	SELENOF: Thyroid (1.11E-08); Brain_Caudate_basal_ganglia (5.56E-08); Brain_Nucleus_accumbens_basal_ganglia (6.60E-08)	SH3GLB1:Muscle_Skeletal (3.70E-09)					rs566334	A	G	0.077	0.016	1.646e-06	_SEP15	ENSG00000183291.11	Tubule	rs566334	1:87251079	A	G	++++	0.0959	0.0155	6.698e-10	SELENOF	ENSG00000183291
														-0.27	0.043	1.17e-09	HS2ST1	ENSG00000153936.12	Glomeruli
														0.144	0.026	1.264e-07	_SEP15	ENSG00000183291.11	Glomeruli
			86794394	rs494577	SELENOF: Thyroid (1.25E-08); Brain_Caudate_basal_ganglia (3.15E-08); Brain_Nucleus_accumbens_basal_ganglia (3.36E-08); Brain_Frontal_Cortex_BA9 (8.58E-08)	SH3GLB1:Muscle_Skeletal(8.48E-09)					rs494577	A	G	0.078	0.016	1.428e-06	_SEP15	ENSG00000183291.11	Tubule	rs494577	1:87260077	A	G	++++	0.0955	0.0155	7.42e-10	SELENOF	ENSG00000183291
														-0.27	0.043	1.131e-09	HS2ST1	ENSG00000153936.12	Glomeruli
														0.144	0.026	1.325e-07	_SEP15	ENSG00000183291.11	Glomeruli
			86809027	rs12752871	SELENOF: Thyroid (1.60E-08); Brain_Caudate_basal_ganglia (6.34E-08)	SH3GLB1:Muscle_Skeletal(5.47E-09)					rs12752871	G	A	-0.077	0.016	1.826e-06	_SEP15	ENSG00000183291.11	Tubule	rs12752871	1:87274710	G	A	----	-0.0946	0.0154	8.053e-10	SELENOF	ENSG00000183291
														0.271	0.042	7.041e-10	HS2ST1	ENSG00000153936.12	Glomeruli
														-0.143	0.026	1.338e-07	_SEP15	ENSG00000183291.11	Glomeruli
			86815005	rs4269747	SELENOF: Thyroid (1.60E-08); Brain_Caudate_basal_ganglia (6.34E-08)	SH3GLB1:Muscle_Skeletal(5.47E-09)					rs4269747	A	G	-0.077	0.016	1.658e-06	_SEP15	ENSG00000183291.11	Tubule	rs4269747	1:87280688	A	G	----	-0.0955	0.0154	5.532e-10	SELENOF	ENSG00000183291
														0.272	0.042	6.24e-10	HS2ST1	ENSG00000153936.12	Glomeruli
														-0.144	0.026	1.125e-07	_SEP15	ENSG00000183291.11	Glomeruli
			86819716	rs6576850	SELENOF: Thyroid (2.26E-08); Brain_Caudate_basal_ganglia (6.50E-08)	SH3GLB1:Muscle_Skeletal(4.57E-09)					rs6576850	G	A	0.251	0.041	5.755e-09	HS2ST1	ENSG00000153936.12	Glomeruli
											rs6576850	G	A	-0.139	0.026	1.529e-07	_SEP15	ENSG00000183291.11	Glomeruli
			86819744	rs6576851							rs6576851	C	G	0.248	0.041	6.961e-09	HS2ST1	ENSG00000153936.12	Glomeruli
											rs6576851	C	G	-0.136	0.026	2.39e-07	_SEP15	ENSG00000183291.11	Glomeruli
			86819918	rs6576852	SELENOF: Thyroid (2.90E-08); Brain_Caudate_basal_ganglia (5.25E-08)	SH3GLB1:Muscle_Skeletal(5.20E-09)					rs6576852	T	G	0.247	0.042	9.973e-09	HS2ST1	ENSG00000153936.12	Glomeruli
											rs6576852	T	G	-0.136	0.026	2.56e-07	_SEP15	ENSG00000183291.11	Glomeruli
			86820036	rs6576853	SELENOF: Thyroid (2.90E-08); Brain_Caudate_basal_ganglia (5.25E-08)	SH3GLB1:Muscle_Skeletal(5.20E-09)					rs6576853	G	A	0.247	0.042	9.936e-09	HS2ST1	ENSG00000153936.12	Glomeruli
											rs6576853	G	A	-0.136	0.026	2.548e-07	_SEP15	ENSG00000183291.11	Glomeruli
			86820215	rs6576854	SELENOF: Thyroid (1.60E-08); Brain_Caudate_basal_ganglia (6.34E-08)	SH3GLB1:Muscle_Skeletal(5.47E-09)					rs6576854	C	G	-0.076	0.016	1.776e-06	_SEP15	ENSG00000183291.11	Tubule	rs6576854	1:87285898	C	G	----	-0.0943	0.0153	7.04e-10	SELENOF	ENSG00000183291
											rs6576854	C	G	0.268	0.042	6.531e-10	HS2ST1	ENSG00000153936.12	Glomeruli
											rs6576854	C	G	-0.144	0.026	6.647e-08	_SEP15	ENSG00000183291.11	Glomeruli
			86820541	rs11161896	SELENOF:Thyroid(1.40E-08);Brain_Caudate_basal_ganglia(5.25E-08)	SH3GLB1:Muscle_Skeletal(3.05E-09)					rs11161896	T	C	0.25	0.041	5.149e-09	HS2ST1	ENSG00000153936.12	Glomeruli
											rs11161896	T	C	-0.136	0.026	2.213e-07	_SEP15	ENSG00000183291.11	Glomeruli
			86820751	rs10873802	SELENOF: Thyroid (1.60E-08); Brain_Caudate_basal_ganglia (6.34E-08)	SH3GLB1:Muscle_Skeletal(5.47E-09)					rs10873802	C	T	-0.078	0.016	1.136e-06	_SEP15	ENSG00000183291.11	Tubule	rs10873802	1:87286434	C	T	----	-0.0967	0.0154	3.877e-10	SELENOF	ENSG00000183291
														0.276	0.042	3.797e-10	HS2ST1	ENSG00000153936.12	Glomeruli
														-0.145	0.026	8.367e-08	_SEP15	ENSG00000183291.11	Glomeruli
			86821913	rs10782585	SELENOF:Thyroid(1.60E-08);Brain_Caudate_basal_ganglia(6.34E-08)	SH3GLB1:Muscle_Skeletal(5.47E-09)					rs10782585	C	T	-0.077	0.016	1.217e-06	_SEP15	ENSG00000183291.11	Tubule	rs10782585	1:87287596	C	T	----	-0.0956	0.0153	4.463e-10	SELENOF	ENSG00000183291
											rs10782585	C	T	0.273	0.042	3.434e-10	HS2ST1	ENSG00000153936.12	Glomeruli
											rs10782585	C	T	-0.146	0.026	5.058e-08	_SEP15	ENSG00000183291.11	Glomeruli
			86822017	rs10873803							rs10873803	G	C	-0.171	0.03	4.138e-08	_SEP15	ENSG00000183291.11	Glomeruli	rs10873803	1:87287700	G	C	----	-0.0765	0.018	2.141e-05	SELENOF	ENSG00000183291
			86825532	rs954119	SELENOF: Brain_Frontal_Cortex_BA9 (1.40E-08); Brain_Caudate_basal_ganglia (1.49E-08); Brain_Nucleus_accumbens_basal_ganglia (3.17E-08); Thyroid(4.66E-08)	SH3GLB1:Muscle_Skeletal(6.72E-08)					rs954119	T	C	-0.077	0.016	1.56e-06	_SEP15	ENSG00000183291.11	Tubule	rs954119	1:87291215	T	C	----	-0.091	0.0154	3.527e-09	SELENOF	ENSG00000183291
											rs954119	T	C	0.26	0.042	2.028e-09	HS2ST1	ENSG00000153936.12	Glomeruli
											rs954119	T	C	-0.143	0.026	7.928e-08	_SEP15	ENSG00000183291.11	Glomeruli
			86826785	rs11161897	SELENOF: Brain_Caudate_basal_ganglia (9.01E-09); Brain_Frontal_Cortex_BA9 (1.88E-08); Thyroid (1.98E-08); Brain_Nucleus_accumbens_basal_ganglia (5.93E-08)	SH3GLB1:Muscle_Skeletal(3.86E-08)					rs11161897	A	G	-0.088	0.016	8.625e-08	_SEP15	ENSG00000183291.11	Tubule	rs11161897	1:87292468	A	G	----	-0.0976	0.0157	5.229e-10	SELENOF	ENSG00000183291
											rs11161897	A	G	0.275	0.043	5.631e-10	HS2ST1	ENSG00000153936.12	Glomeruli
			86827231	rs6656882	SELENOF: Thyroid (1.18E-08); Brain_Frontal_Cortex_BA9 (1.40E-08); Brain_Caudate_basal_ganglia (1.86E-08); Brain_Nucleus_accumbens_basal_ganglia (3.54E-08)	SH3GLB1:Muscle_Skeletal(4.82E-08)					rs6656882	C	T	-0.08	0.016	8.359e-07	_SEP15	ENSG00000183291.11	Tubule	rs6656882	1:87292914	C	T	----	-0.097	0.0156	4.42e-10	SELENOF	ENSG00000183291
											rs6656882	C	T	0.278	0.042	2.333e-10	HS2ST1	ENSG00000153936.12	Glomeruli
											rs6656882	C	T	-0.145	0.026	7.432e-08	_SEP15	ENSG00000183291.11	Glomeruli
			86828222	rs4282790	SELENOF: Thyroid (1.23E-08); Brain_Frontal_Cortex_BA9 (1.40E-08); Brain_Caudate_basal_ganglia (1.86E-08); Brain_Nucleus_accumbens_basal_ganglia (3.54E-08)	SH3GLB1:Muscle_Skeletal(4.67E-08)					rs4282790	C	T	-0.082	0.016	4.722e-07	_SEP15	ENSG00000183291.11	Tubule	rs4282790	1:87293905	C	T	----	-0.0995	0.0156	1.787e-10	SELENOF	ENSG00000183291
											rs4282790	C	T	0.281	0.042	1.492e-10	HS2ST1	ENSG00000153936.12	Glomeruli
											rs4282790	C	T	-0.147	0.026	5.5e-08	_SEP15	ENSG00000183291.11	Glomeruli
4. Novel	eGFRcr_eGFRcys	1p22.2	90183420	rs7514231
			90186054	rs74100345
5. Novel	eGFRcr_eGFRcys_srage	1p21.2	101372814	rs76181979
6.Novel	eGFRcr_eGFRcys	1q24.1	165723138	rs115559549
			165742578	rs114304424
			165784847	rs115425868
7. Novel	eGFRcr_eGFRcys	2q37.2	236303040	rs139831128
8. Novel	eGFRcr_eGFRcys	3p24.3	19318888	rs753994697
3. Known	eGFRcr_eGFRcys	3p24.1	30603015	rs77083429
			30604587	rs4593064
9. Novel	eGFRcr_eGFRcys	3p12.1	86706410	rs562793857
10. Novel	eGFRcr_eGFRcys	3q23	140467128	rs16850353
11. Novel	eGFRcr_eGFRcys_srage	4p16.2	5152140	rs138185959
			5203595	rs151274284
4. Known	eGFRcr_eGFRcys	4p15.32	16020185	rs530306569
12. Novel	eGFRcr_eGFRcys_srage	4p15.31	18959890	rs749822346
13. Novel	eGFRcr_eGFRcys	4q28.3	133300968	rs554254460
14. Novel	eGFRcr_eGFRcys	4q34.3	178624722	rs777345385
			178720430	rs746660530
			179775662	rs72713871
			179775917	rs72713873
			179779111	rs1017710
			179780457	rs2383390
			179781185	rs72713878
			179781213	rs72713880
			179781293	rs72713882
			179784433	rs34026814
			179784804	rs72713891
			179789302	rs17068188
			179790752	rs72713896
			179792605	rs72713899
			179793658	rs72713900
			179793905	rs17068194
			179794463	rs35141563
			179794481	rs72715903
			179794593	rs7665259
			179794719	rs7665471
			179794812	rs7687534
			179795261	rs72715904
			179795563	rs72715905
			179795798	rs17068202
			179797329	rs72715959
			179800401	rs143680760
15. Novel	eGFRcr_eGFRcys	5p15.2	11484101	rs28003
			11491173	rs73048073
			11503168	rs25936
16. Novel	eGFRcr_eGFRcys_srage	5q14.1	79622780	rs562304789
17. Novel	eGFRcr_eGFRcys_srage	5q22.3	114243101	rs185704381
			114332747	rs114585932
18. Novel	eGFRcr_eGFRcys_srage	7p15.1-p14.3	28793077	rs189218418
19. Novel	eGFRcr_eGFRcys_srage	7q35-q36.1	148077037	rs147852559
			148077365	rs149174297
5. Known	eGFRcr_eGFRcys	7q36.3	155827601	rs185576813
20. Novel	eGFRcr_eGFRcys_srage	9q22.31	92204473	rs10820950	OGN: Nerve_Tibial (4.16E-31); Muscle_Skeletal (5.83E-18); Thyroid (5.77E-14); Adipose_Subcutaneous (1.70E-11); Heart_Left_Ventricle (4.42E-09); Lung (2.41E-08); Heart_Atrial_Appendage(6.58E-08)	CENPP: Nerve_Tibial (4.52E-25); Artery_Tibial (5.91E-17); Heart_Atrial_Appendage (1.38E-16); Thyroid (4.88E-16); Muscle_Skeletal (6.61E-15); Artery_Aorta (6.05E-14); Brain_Frontal_Cortex_BA9 (1.46E-11); Lung(6.42E-10); Brain_Cortex (1.23E-09); Whole_Blood (9.93E-09); Brain_Caudate_basal_ganglia (1.48E-08); Adipose_Visceral_Omentum (3.52E-08); Heart_Left_Ventricle (8.09E-08)	RP11-526D8.11: Nerve_Tibial (5.81E-10)	NOL8: Spleen (2.10E-09); Artery - Aorta (1.20E-07); Stomach (1.20E-07); Lung (5.70E-07)	ECM2: Liver (1.50E-08)	ANKRD19P: Nerve_Tibial (6.54E-08)	rs10820950	T	C	-0.096	0.018	2.514e-07	NOL8	ENSG00000198000.7	Tubule	rs10820950	9:94966755	T	C	++++	0.2255	0.0453	6.498e-07	CENPP	ENSG00000188312
														0.281	0.056	7.786e-07	CENPP	ENSG00000188312.9	Tubule	rs10820950	9:94966755	T	C	----	-0.1047	0.0182	8.217e-09	NOL8	ENSG00000198000
														-0.295	0.024	1.547e-26	NOL8	ENSG00000198000.7	Glomeruli
			92204639	rs10820952	OGN: Nerve_Tibial (9.88E-32); Muscle_Skeletal (3.93E-18); Thyroid (6.76E-14); Adipose_Subcutaneous (1.32E-11); Heart_Left_Ventricle (4.42E-09); Lung (3.78E-08); Heart_Atrial_Appendage(6.58E-08)	CENPP: Nerve_Tibial (1.75E-25); Artery_Tibial (3.02E-17); Heart_Atrial_Appendage (1.38E-16); Thyroid (3.19E-16); Muscle_Skeletal (5.34E-15); Artery_Aorta(6.05E-14); Brain_Frontal_Cortex_BA9 (1.46E-11); Lung (3.62E-10) ;Brain_Cortex (1.23E-09); Adipose_Visceral_Omentum (1.08E-08); Whole_Blood (1.24E-08); Brain_Caudate_basal_ganglia (1.48E-08); Adipose_Subcutaneous (6.02E-08); Heart_Left_Ventricle …	RP11-526D8.11: Nerve_Tibial (7.10E-10)	NOL8: Spleen (1.40E-09); Stomach (7.10E-87); Artery - Aorta (1.20E-07)	ECM2: Liver (1.50E-08)	ANKRD19P: Nerve_Tibial (9.47E-08)	rs10820952	G	C	-0.096	0.018	2.538e-07	NOL8	ENSG00000198000.7	Tubule	rs10820952	9:94966921	G	C	++++	0.226	0.0453	6.054e-07	CENPP	ENSG00000188312
											rs10820952	G	C	0.281	0.056	7.849e-07	CENPP	ENSG00000188312.9	Tubule	rs10820952	9:94966921	G	C	----	-0.1058	0.0182	5.765e-09	NOL8	ENSG00000198000
											rs10820952	G	C	-0.295	0.024	1.541e-26	NOL8	ENSG00000198000.7	Glomeruli
			92503276	rs230222	OGN:Nerve_Tibial(2.64E-29);Muscle_Skeletal(5.97E-17);Thyroid(4.11E-13);Adipose_Subcutaneous(5.04E-10);Heart_Left_Ventricle(6.83E-08);Heart_Atrial_Appendage(7.14E-08);Lung(9.75E-08)	CENPP: Nerve_Tibial (1.33E-26); Artery_Tibial (4.71E-18); Heart_Atrial_Appendage (3.48E-17); Thyroid (6.74E-17); Muscle_Skeletal (9.64E-15); Artery_Aorta (5.82E-14); Brain_Frontal_Cortex_BA9 (4.09E-11); Lung (1.64E-10); Brain_Cortex (1.85E-09); Adipose_Visceral_Omentum (4.59E-09); Adipose_Subcutaneous (8.88E-09); Heart_Left_Ventricle (9.75E-09); Brain_Caudate_basal_ganglia (5.65E-08); Whole_Blood…	RP11-526D8.11:Nerve_Tibial (8.50E-10)	NOL8: Spleen (3.00E-09); Artery - Aorta (1.90E-07)	ECM2: Liver (7.40E-09)		rs230222	C	G	0.095	0.018	2.655e-07	NOL8	ENSG00000198000.7	Tubule	rs230222	9:95265558	C	G	----	-0.2297	0.0451	3.507e-07	CENPP	ENSG00000188312
											rs230222	C	G	-0.278	0.055	7.968e-07	CENPP	ENSG00000188312.9	Tubule	rs230222	9:95265558	C	G	++++	0.1038	0.0181	8.916e-09	NOL8	ENSG00000198000
											rs230222	C	G	0.285	0.025	3.692e-24	NOL8	ENSG00000198000.7	Glomeruli
21. Novel	eGFRcr_eGFRcys	9q22.33	96666033	rs7038363	MFSD14C: Thyroid (1.70E-14); Adipose_Subcutaneous (4.43E-12); Artery_Tibial(3.30E-10); Adipose_Visceral_Omentum (2.05E-09); Artery_Aorta (8.07E-09); Muscle_Skeletal(4.94E-08); Whole_Blood (1.80E-07)
6. Known	eGFRcr_eGFRcys	9q34.11	128227053	rs34490391
			128232318	rs71497683
7. Known	eGFRcr_eGFRcys	9q34.3	136675761	rs10217242
8. Known	eGFRcr_eGFRcys	10p15.3	1180066	rs7081909
22. Novel	eGFRcr_eGFRcys_srage	10p14	6825674	rs974573268
23. Novel	eGFRcr_eGFRcys_srage	10p14	9909118	rs10905638
9. Known	eGFRcr_eGFRcys_srage	11p15.5	2621693	rs2157899
24. Novel	eGFRcr_eGFRcys	11p14.3-p14.2	25628861	rs184854082
25. Novel	eGFRcr_eGFRcys	11q12.2	60343472	rs74853705
			60373985	rs116560702
			60379314	rs75613915
			60430139	rs77514815
			60435629	rs141036957
			60438602	rs186540942
			60448307	rs61586650
			60451264	rs183931352
			60459786	rs76682140
			60477245	rs80075605
			60477954	rs78568611
			60479723	rs74352885
			60529767	rs80255132
			60542686	rs74975500
			60545719	rs111834326
			60550134	rs78842019
			60557249	rs112930082
			60559270	rs7950365
			60563403	rs76010555
			60563760	rs112673438
			60570029	rs75456391
			60574784	rs149711226
			60576725	rs116371161
			60577210	rs76509936
			60579098	rs77082002
			60579783	rs112500973
			60584168	rs78629264
			60591360	rs75959363
			60595133	rs112521939
			60611211	rs74861333
			60613346	rs78622194
			60616722	rs77111330
			60627407	rs76675869
			60627897	rs116126364
			60632854	rs79462454
			60647227	rs115314631
			60650624	rs114052941
			60652142	rs143615283
			60673633	rs77385613
			60675307	rs76501509
			60682920	rs7129702
			60691290	rs151150494
			60692350	rs7940650
			60692401	rs7930082
			60701583	rs79558320
			60705374	rs114741642
			60711215	rs76132076
			60714758	rs75723058
			60731741	rs114516762
26. Novel	eGFRcr_eGFRcys_sRAGE	11q14.1	85388172	rs140810086
27. Novel	eGFRcys_srage	11q14.3	90901929	rs73535710
28. Novel	eGFRcr_eGFRcys_sRAGE	11q22.1	97460758	rs184549240
29. Novel	eGFRcr_eGFRcys_srage	11q25	134685335	rs529684126
10. Known	eGFRcr_eGFRcys	12q13.3	56208725	rs7967464
30. Novel	eGFRcys_srage	12q24.33	130459248	rs2895135
			130449344	rs12305875
			130453014	rs12298211
			130454797	rs12315682
			130457384	rs12297269
			130458020	rs12319788
			130458307	rs12321318
			130458343	rs12312986
			130458807	rs12299462
			130458820	rs4759466
			130459558	rs4759467
				rs17635943
			130463370	rs56043916
			130463567	rs12322663
			130463661	rs12308761
			130464142	rs12309046
			130465261	rs13377753
				rs386469684
			130466116	rs11060906
			130470934	rs12306054
			130473822	rs61935951
11. Known	eGFRcr_eGFRcys_srage	13q12.2	27762908	rs56058022
			27762913	rs568481937
			27762917	rs56216544
31. Novel	eGFRcr_eGFRcys_srage	14q12	28601271	rs112909432
32. Novel	eGFRcr_eGFRcys_srage	14q13.1	33723997	rs7141142
33. Novel	eGFRcr_eGFRcys	14q24.3	76257507	rs186101700
34. Novel	eGFRcr_eGFRcys_srage	14q31.3	84093491	rs147775587
35. Novel	eGFRcr_eGFRcys	15q25.3	86210776	rs543176745
12. Known	eGFRcr_eGFRcys	17p12	11756319	rs184608500
13. Known	eGFRcr_eGFRcys	17p11.2	16816600	rs553083486
36. Novel	eGFRcr_eGFRcys_srage	17q24.3	71441664	rs528757227
14. Known	eGFRcr_eGFRcys	17q25.1	75216384	rs6501765
			75279849	rs12325884
			75298271	rs9894656
			75299510	rs4788884
			75304229	rs4598942
			75310769	rs8067903
37. Novel	eGFRcr_eGFRcys_srage	17q25.3	77738819	rs113819968
			77770785	rs113025648
38. Novel	eGFRcr_eGFRcys	18p11.23	7872199	rs146289239
39. Novel	eGFRcr_eGFRcys	18q21.1-q21.2	50510999	rs9963912
15. Known	eGFRcr_eGFRcys_srage	19p13.13	13556714	rs563793231
40. Novel	eGFRcr_srage	19q12	28820108	rs73030728
16. Known	eGFRcr_eGFRcys	20q13.33	63425834	rs142065597
			63425841	rs144768077
			63425903	rs148569075
41. Novel	eGFRcr_eGFRcys_srage	21q21.1	16985039	rs112684971
42. Novel	eGFRcr_eGFRcys	21q22.3	44877701	rs144142100
17. Known	eGFRcr_eGFRcys	22q13.2	40797767	rs117147580
			40897140	rs140342992
			40984510	rs147500241
Note: GTEx stands for Genotype-Tissue Expression. Human Kidney eQTL Atlas for CMA GWAS shows variants associated with kidney cell fraction eQTL and in significant in kidney eQTL meta-analysis

## Sheet: Supp Table 10
Supplemental Table 10. CMA TWAS, Human Kidney eQTL Atlas, and TCGA
	Correlated Meta-analysis (CMA) Transcriptome-wide Association Study (TWAS)															Kidney cell fraction eQTL (Tubule (N=356) and Glomeruli (N=303), PMID: 34385711)									Kidney eQTL Meta-analysis (N=686, PMID: 35710981)											The Cancer Genome Atlas (TCGA) for kidney
Locus	Traits	Gene	Chr:Position (GRCh38)	Gene ID	Cytogenetic Band	eGFRcr β	eGFRcr SE	eGFRcr p-value	eGFRcys β	eGFRcys SE	eGFRcys p-value	sRAGE β	sRAGE SE	sRAGE p-value	CMA p-value	Gene Symbol	Gene ID	SNP	Ref	Alt	Beta	Std	P value	Compartment	Gene Symbol	Gene ID	SNP	SNP POS	Ref	Alt	Direction	Beta	Std	P value	Project	# SSM Affected Cases	# CNV Gains	# CNV Losses	# Mutations
1	eGFRcr_eGFRcys_sRAGE	MTX1	ENSG00000173171	chr1:155,208,695-155,213,839	1q22	0.170017	0.0346572	2.66x10-5	0.172617	0.0411731	1.63x10-3	-0.497903	0.135174	2.61x10-4	1.99x10-7																				TCGA-KIRP	1 / 278 (0.36%)	12 / 283 (4.24%)	15 / 283 (5.30%)	1
	eGFRcr_sRAGE					0.170017	0.0346572	2.66x10-5				-0.497903	0.135174	2.61x10-4	1.1x10-7
2	eGFRcr_eGFRcys_sRAGE	PTPRC	ENSG00000081237	chr1:198,638,457-198,757,476	1q31.3-q32.1	-0.231342	0.0452629	1.7x10-5	-0.302158	0.053517	2.87x10-5	0.398229	0.178613	3.58x10-2	6.63x10-7																				TCGA-KIRC	5 / 374 (1.34%)	52 / 517 (10.06%)	29 / 517 (5.61%)	6
	eGFRcr_eGFRcys					-0.231342	0.0452629	1.7x10-5	-0.302158	0.053517	2.87x10-5				1.45x10-6																				TCGA-KIRP	3 / 278 (1.08%)	14 / 283 (4.95%)	16 / 283 (5.65%)	3
3	eGFRcr_eGFRcys	ODC1	ENSG00000115758	chr2:10,439,968-10,448,327	2p25.1	0.132714	0.0235382	1.47x10-6	0.172844	0.0278324	3.54x10-6				7.62x10-8
4	eGFRcr_eGFRcys	CALM2	ENSG00000143933	chr2:47,160,082-47,176,936	2p21	0.215885	0.0445885	3.37x10-5	0.314502	0.0525985	7.9x10-6				9.93x10-7																				TCGA-KIRC	1 / 374 (0.27%)	56 / 517 (10.83%)	18 / 517 (3.48%)	1
5	eGFRcr_eGFRcys_sRAGE	TEC	ENSG00000281969	chr4:48,135,783-48,269,838	4p12-p11	0.0695625	0.016098	2.08x10-4	0.105513	0.0189866	3.21x10-5	-0.155812	0.0633276	1.37x10-2	1.17x10-6	TEC	ENSG00000135605.8	rs17574371	T	C	-0.29	0.057	7.186e-07	Glomeruli											TCGA-KIRC	5 / 374 (1.34%)	11 / 517 (2.13%)	52 / 517 (10.06%)	6
																	ENSG00000135605.8	rs996222	T	A	-0.289	0.057	8.408e-07	Glomeruli
																	ENSG00000135605.8	rs28521484	C	T	-0.289	0.057	8.439e-07	Glomeruli
																	ENSG00000135605.8	rs17470892	T	C	-0.289	0.057	8.847e-07	Glomeruli
																	ENSG00000135605.8	rs28740900	T	A	-0.288	0.058	1.141e-06	Glomeruli
																	ENSG00000135605.8	rs7654466	T	C	-0.283	0.058	1.768e-06	Glomeruli
																	ENSG00000135605.8	rs6845196	T	C	-0.282	0.058	1.968e-06	Glomeruli
6	eGFRcr_eGFRcys_sRAGE	CCNI	ENSG00000118816	chr4:77,047,155-77,076,309	4q21.1	-0.206257	0.048402	3.35x10-4	-0.296802	0.0571659	1.19x10-4	0.543138	0.188043	6.18x10-3	1.69x10-6	CCNI	ENSG00000118816.5	rs4241599	C	T	-0.142	0.032	1.178e-05	Glomeruli											TCGA-KIRP	1 / 278 (0.36%)	11 / 283 (3.89%)	21 / 283 (7.42%)	1
																																			TCGA-KIRC	1 / 374 (0.27%)	10 / 517 (1.93%)	52 / 517 (10.06%)	1
7	eGFRcr_eGFRcys	ERGIC1	ENSG00000113719	chr5:172,834,251-172,952,792	5q35.1	0.165071	0.0340569	3.31x10-5	0.277214	0.0399428	2.34x10-7				1.17x10-7	ERGIC1	ENSG00000113719.11	rs793010	C	T	-0.211	0.031	4.715e-11	Glomeruli
																	ENSG00000113719.11	rs35768025	C	A	-0.205	0.03	6.21e-11	Glomeruli
																	ENSG00000113719.11	rs78078909	C	A	-0.204	0.03	7.276e-11	Glomeruli
																	ENSG00000113719.11	rs11134762	G	A	-0.211	0.031	8.646e-11	Glomeruli
																	ENSG00000113719.11	rs6895746	A	G	-0.198	0.029	1.417e-10	Glomeruli
																	ENSG00000113719.11	rs7736149	G	A	0.2	0.03	2.157e-10	Glomeruli
																	ENSG00000113719.11	rs35566639	G	A	-0.202	0.03	2.425e-10	Glomeruli
																	ENSG00000113719.11	rs4868216	G	A	0.2	0.03	2.898e-10	Glomeruli
																	ENSG00000113719.11	rs4867690	A	G	0.196	0.03	3.634e-10	Glomeruli
																	ENSG00000113719.11	rs4867691	C	G	0.196	0.03	3.636e-10	Glomeruli
																	ENSG00000113719.11	rs7717831	T	C	0.196	0.03	3.636e-10	Glomeruli
																	ENSG00000113719.11	rs7717986	T	A	0.196	0.03	3.636e-10	Glomeruli
																	ENSG00000113719.11	rs6891132	A	G	0.196	0.03	3.775e-10	Glomeruli
																	ENSG00000113719.11	rs4868217	T	C	0.194	0.03	4.247e-10	Glomeruli
																	ENSG00000113719.11	rs792994	C	T	-0.2	0.031	5.188e-10	Glomeruli
																	ENSG00000113719.11	rs7736270	G	A	0.195	0.03	5.25e-10	Glomeruli
																	ENSG00000113719.11	rs4867689	T	C	0.192	0.03	7.34e-10	Glomeruli
																	ENSG00000113719.11	rs11748400	T	G	-0.199	0.031	7.774e-10	Glomeruli
																	ENSG00000113719.11	rs6556047	T	A	0.191	0.03	1.043e-09	Glomeruli
																	ENSG00000113719.11	rs1564259	T	C	0.191	0.03	1.043e-09	Glomeruli
																	ENSG00000113719.11	rs1006721	G	A	0.191	0.03	1.043e-09	Glomeruli
																	ENSG00000113719.11	rs1870312	G	C	0.186	0.029	1.399e-09	Glomeruli
																	ENSG00000113719.11	rs12522528	A	C	-0.197	0.032	1.825e-09	Glomeruli
																	ENSG00000113719.11	rs4868218	C	A	0.19	0.03	1.963e-09	Glomeruli
																	ENSG00000113719.11	rs11949146	G	A	-0.195	0.031	2.026e-09	Glomeruli
																	ENSG00000113719.11	rs7707991	A	G	0.187	0.03	2.06e-09	Glomeruli
																	ENSG00000113719.11	rs10057822	A	G	0.19	0.031	2.187e-09	Glomeruli
																	ENSG00000113719.11	rs2339652	A	G	0.19	0.031	2.189e-09	Glomeruli
																	ENSG00000113719.11	rs12519115	C	T	-0.198	0.032	2.667e-09	Glomeruli
																	ENSG00000113719.11	rs62385816	C	T	0.248	0.04	2.807e-09	Glomeruli
																	ENSG00000113719.11	rs62385818	A	T	0.248	0.04	2.845e-09	Glomeruli
																	ENSG00000113719.11	rs58573001	C	T	0.229	0.038	5.363e-09	Glomeruli
																	ENSG00000113719.11	rs60988903	C	G	0.229	0.038	5.375e-09	Glomeruli
																	ENSG00000113719.11	rs1006720	C	T	0.225	0.039	1.819e-08	Glomeruli
																	ENSG00000113719.11	rs899356	G	A	0.171	0.03	2.352e-08	Glomeruli
																	ENSG00000113719.11	rs7722970	G	T	-0.178	0.031	2.748e-08	Glomeruli
																	ENSG00000113719.11	rs11134761	C	T	0.218	0.038	2.949e-08	Glomeruli
																	ENSG00000113719.11	rs2127104	C	T	0.17	0.03	3.28e-08	Glomeruli
																	ENSG00000113719.11	rs11956539	G	A	0.17	0.03	3.306e-08	Glomeruli
																	ENSG00000113719.11	rs6877332	G	A	-0.169	0.03	4.558e-08	Glomeruli
8	eGFRcr_eGFRcys_sRAGE	DAAM2	ENSG00000146122	chr6:39,792,298-39,904,87	6p21.2	0.0509174	0.00940307	3.69x10-6	0.0681631	0.0111082	4.59x10-6	-0.110691	0.0369797	2.85x10-3	7.28x10-9																				TCGA-KICH	1 / 66 (1.52%)	2 / 66 (3.03%)	45 / 66 (68.18%)	1
	eGFRcr_eGFRcys					0.0509174	0.00940307	3.69x10-6	0.0681631	0.0111082	4.59x10-6				1.63x10-7																				TCGA-KIRP	1 / 278 (0.36%)	7 / 283 (2.47%)	22 / 283 (7.77%)	1
	eGFRcr_sRAGE					0.0509174	0.00940307	3.69x10-6				-0.110691	0.0369797	2.85x10-3	2.86x10-7																				TCGA-KIRC	1 / 374 (0.27%)	10 / 517 (1.93%)	79 / 517 (15.28%)	1
	eGFRcys_sRAGE								0.0681631	0.0111082	4.59x10-6	-0.110691	0.0369797	2.85x10-3	3.40x10-7
9	eGFRcr_eGFRcys_sRAGE	DAAM2-AS1	ENSG00000235033	chr6:39,881,803-39,900,071	6p21.2	0.0578756	0.0135552	2.47x10-4	0.08119	0.0160197	1.46x10-4	-0.145268	0.0532412	6.41x10-3	1.63x10-6										DAAM2-AS1	ENSG00000235033	rs10456486	6:40307494	C	T	-?-?	-0.3371	0.0849	7.192e-05
																									DAAM2-AS1	ENSG00000235033	rs10498747	6:40292228	C	T	-?-?	-0.3454	0.0824	2.765e-05
																									DAAM2-AS1	ENSG00000235033	rs10947873	6:40295006	G	A	-?-?	-0.3364	0.0831	5.195e-05
																									DAAM2-AS1	ENSG00000235033	rs1408972	6:40293071	C	T	-?-?	-0.339	0.0832	4.612e-05
																									DAAM2-AS1	ENSG00000235033	rs2475804	6:39932963	C	G	-???	-0.2941	0.0628	2.813e-06
																									DAAM2-AS1	ENSG00000235033	rs9471303	6:40293829	G	A	-?-?	-0.3383	0.0832	4.751e-05
10	eGFRcr_eGFRcys	SNTB1	ENSG00000172164	chr8:120,535,745-120,813,273	8q24.12	-0.150574	0.0300554	2.48x10-5	-0.207678	0.0354771	1.45x10-5				1.19x10-6	SNTB1	ENSG00000172164.9	rs34887026	T	A	-0.2	0.044	1.006e-05	Glomeruli
11	eGFRcr_eGFRcys	TOPORS	ENSG00000197579	chr9:32,540,544-32,552,586	9p21.1	0.151774	0.032388	5.92x10-5	0.232823	0.0381705	5.21x10-6				1.13x10-6	TOPORS	ENSG00000197579.3	rs3824456	C	G	0.097	0.021	6.631e-06	Tubule	TOPORS	ENSG00000197579	rs10971019	9:32542204	A	G	++++	0.101	0.0242	3.051e-05	TCGA-KIRP	3 / 278 (1.08%)	2 / 283 (0.71%)	28 / 283 (9.89%)	3
																									TOPORS	ENSG00000197579	rs10971020	9:32546117	T	C	++++	0.0982	0.024	4.326e-05	TCGA-KIRC	1 / 374 (0.27%)	7 / 517 (1.35%)	118 / 517 (22.82%)	1
																									TOPORS	ENSG00000197579	rs111996344	9:32504474	G	A	++++	0.0992	0.0242	4.055e-05
																									TOPORS	ENSG00000197579	rs112006748	9:32532854	C	T	++++	0.0991	0.0242	4.076e-05
																									TOPORS	ENSG00000197579	rs112543678	9:32514580	G	A	++++	0.1025	0.0242	2.233e-05
																									TOPORS	ENSG00000197579	rs17218249	9:32536799	G	A	++++	0.1007	0.0242	3.086e-05
																									TOPORS	ENSG00000197579	rs17289627	9:32484577	A	G	++++	0.0983	0.0242	4.891e-05
																									TOPORS	ENSG00000197579	rs17290242	9:32524298	G	A	++++	0.1028	0.0242	2.103e-05
																									TOPORS	ENSG00000197579	rs3824456	9:32525915	C	G	+++-	0.0977	0.0214	5.167e-06
																									TOPORS	ENSG00000197579	rs56309110	9:32526754	G	T	++++	0.1005	0.0241	3.103e-05
																									TOPORS	ENSG00000197579	rs56832379	9:32536237	C	A	++++	0.0993	0.024	3.396e-05
																									TOPORS	ENSG00000197579	rs72710672	9:32490372	A	G	++++	0.1	0.0243	3.931e-05
																									TOPORS	ENSG00000197579	rs72712910	9:32545193	G	A	++++	0.0999	0.0242	3.605e-05
12	eGFRcr_eGFRcys	LSP1	ENSG00000130592	chr11:1,850,904-1,892,26	11p15.5	0.144667	0.0332973	1.93x10-4	0.258504	0.0391359	8.41x10-7				8.97x10-7	LSP1	ENSG00000130592.9	rs74047629	A	C	0.157	0.034	6.833e-06	Tubule	LSP1	ENSG00000130592	rs1806911	11:1897440	C	G	+?+-	0.147	0.0347	2.252e-05	TCGA-KIRC	2 / 374 (0.53%)	24 / 517 (4.64%)	35 / 517 (6.77%)	2
																	ENSG00000130592.9	rs907612	C	T	0.162	0.022	3.849e-12	Glomeruli			rs57670354	11:1896935	G	A	+?+-	0.1463	0.0344	2.128e-05	TCGA-KIRP	1 / 278 (0.36%)	5 / 283 (1.77%)	17 / 283 (6.01%)	1
																	ENSG00000130592.9	rs73410935	G	T	0.233	0.041	3.797e-08	Glomeruli
13	eGFRcr_eGFRcys	ATG2A	ENSG00000110046	chr11:64,894,546-64,917,211	11q13.1	0.132814	0.0255507	8.74x10-6	0.172035	0.0302082	2.05x10-5				7.6x10-7																				TCGA-KICH	2 / 66 (3.03%)	12 / 66 (18.18%)	6 / 66 (9.09%)	2
																																			TCGA-KIRC	5 / 374 (1.34%)	21 / 517 (4.06%)	28 / 517 (5.42%)	5
																																			TCGA-KIRP	3 / 278 (1.08%)	4 / 283 (1.41%)	9 / 283 (3.18%)	3
14	eGFRcr_eGFRcys	RPL18P10	ENSG00000214359	chr13:50,099,331-50,099,875	13q14.2	-0.139468	0.0305038	1.19x10-4	-0.216926	0.035894	7.65x10-6				2.31x10-6
15	eGFRcr_eGFRcys_sRAGE	C16orf54	ENSG00000185905	chr16:29,742,463-29,745,990	16p11.2	0.228917	0.0410657	1.92x10-6	0.329324	0.0483885	3.94x10-7	-0.399386	0.162813	1.39x10-2	5.89x10-9
	eGFRcr_eGFRcys					0.228917	0.0410657	1.92x10-6	0.329324	0.0483885	3.94x10-7				2.2x10-8
	eGFRcr_sRAGE					0.228917	0.0410657	1.92x10-6				-0.399386	0.162813	1.39x10-2	1.27x10-6
	eGFRcys_sRAGE								0.329324	0.0483885	3.94x10-7	-0.399386	0.162813	1.39x10-2	4.24x10-7
16	eGFRcr_eGFRcys_sRAGE	MIR23AHG	ENSG00000267519	chr19:13,945,330-13,953,732	19p13.12	0.113413	0.0235096	3.59.x10-5	0.116303	0.0279408	1.76x10-3	-0.275277	0.0926032	3.05x10-3	1.49x10-6
	eGFRcr_sRAGE					0.113413	0.0235096	3.59.x10-5				-0.275277	0.0926032	3.05x10-3	1.81x10-6
17	eGFRcr_eGFRcys_sRAGE	TP53INP2	ENSG00000078804	chr20:34,704,339-34,713,439	20q11.22	0.0793578	0.0184098	2.16x10-4	0.134114	0.0216499	3.73x10-6	0.143502	0.0728404	6.48x10-2	1.96x10-6
	eGFRcr_eGFRcys					0.0793578	0.0184098	2.16x10-4	0.134114	0.0216499	3.73x10-6				2.31x10-6
Note: Human Kidney eQTL Atlas for CMA GWAS shows variants associated with kidney cell fraction eQTL and in significant in kidney eQTL meta-analysis. The threshold p-value is 2.73x10-6. The direction of effect size with respect to the alternate allele in studies by Sheng et al., Kia et al., GTEx, NephQTL (left to right). The effect size (Beta, β) is reported with respect to the alternate allele.

## Sheet: Supp Table 11
Supplemental Table 11. CMA TWAS, GeneHancer-GeneCards, and GWAS Catalog
	Correlated Meta-analysis (CMA) Transcriptome-wide Association Study (TWAS)							GeneHancer functional annotation												GWAS Catalog for kidney traits and diseases
Number	Traits	Gene	Chr	eGFRcr p-value	eGFRcys p-value	sRAGE p-value	CMA p-value	Number of GeneHancer (GH) results for gene	GH Identifier for the top GS score	GH Type	GH Score	GH Sources	Gene Association Score	Total Score	TSS distance (kb)	Number of Genes Away	Size (kb)	TFBS within enhancer	Gene targets for enhancer	Number of phenotype from GWAS Catalog for the gene	Kidney function-related phenotype	Gene Relation	Best Score	Mean Score	# of Snps	Number of Studies	SNP IDs	Reported gene	GWAS p-value	Study accession	PMID
1	eGFRcr_eGFRcys_sRAGE	MTX1	1q22	2.66x10-5	1.63x10-3	2.61x10-4	1.99x10-7	MTX1: 17	GH01J155206	Promoter/Enhancer	2.3 *	RefSeq, EPDnew, Ensembl, ENCODE, CraniofacialAtlas, dbSUPER	250.7 *	583.86	0.5	0	5.5	205 TFs: HCFC1, POLR2A,, …	12 genes: THBS3, HSALNG0007480, MTX1, KRTCAP2, TRIM46, ENTREP3, SCAMP3, LMNA, DAP3, FDPS, POU5F1P4, ENSG00000236263	75 MTX1: glomerular filtration rate, creatinine measurement, urate measurement, blood urea nitrogen measurement, uric acid measurement, serum urea measurement, goat, renal system measurement, urinary albumin to creatinine ratio, …	glomerular filtration rate	GeneHancer, GeneExon, GWAS	10.2	9.9	2	2	rs2990223	GBAP1	5 x 10-10	GCST007876	31015462
																											rs760077	THBS3, MTX1	7 x 10-11	GCST008747	31451708
																					serum creatinine levels	GeneHancer, GeneExon, GWAS	10.7	10.7	1	1	rs760077	THBS3, MTX1	2 x 10-11	GCST90018759	34594039
																					urate levels	GeneHancer, GeneExon, GWAS	15.4	13.8	2	2	rs17723260	EFNA3	1 x 10-9	GCST90019524	33462484
																					blood urea nitrogen measurement	GeneHancer, GeneExon, GWAS	125.2	52.7	2	4	rs2049805	GBAP1	2 x 10-12	GCST001610	22797727
																											rs760077	THBS3, MTX1	6 x 10-126	GCST90018948	34594039
	eGFRcr_sRAGE			2.66x10-5		2.61x10-4	1.1x10-7														uric acid measurement	GeneHancer, GeneExon, GWAS	21.2	19.2	2	3	rs2974935	MTX1	6 x 10-22	GCST90018757	34594039
																											rs4072037	MUC1	7 x 10-20	GCST007725	30993211
																					serum urea measurement	GeneHancer	21	21	1	1	rs17723260	EFNA3	9 x 10-22	GCST90019525	33462484
																											rs760077	THBS3, MTX1	4 x 10-16	GCST008972	31578528
																					goat	GeneHancer, GeneExon, GWAS	12.7	12.7	1	1	rs760077	THBS3, MTX1	2 x 10-13	GCST012338	33832965
																					renal system measurement	GWAS	11.7	11.7	1	1	rs2049805	GBAP1	2 x 10-12	GCST001610	22797727
																					urinary albumin to creatinine ratio	GeneHancer	5.5	5.3	1	1	rs4072037	MUC1	3 x 10-6	GCST003255	26631737
2	eGFRcr_eGFRcys_sRAGE	PTPRC	1q31.3-q32.1	1.7x10-5	2.87x10-5	3.58x10-2	6.63x10-7	PTPRC: 193	GH01J198636	Promoter/Enhancer	1.8 *	EPDnew, FANTOM5, Ensembl, ENCODE, dbSUPER	284.5 *	507.49	9.7	1	23.6	118 TFs: POLR2A,, JUND, …	6 genes: PTPRC, ATP6V1G3, ENSG00000225172, HSALNG0009505, NONHSAG003874.2, ENSG00000261573	75 PTPRC: leukocyte, lymphocyte, neutrophil, monocyte, basophil, platelet, erythrocyte, …
	eGFRcr_eGFRcys			1.7x10-5	2.87x10-5		1.45x10-6
3*	eGFRcr_eGFRcys_sRAGE	ODC1	2p25.1	1.47x10-6	3.54x10-6		7.62x10-8	ODC1: 92	GH02J010445	Promoter/Enhancer	2.1 *	EPDnew, Ensembl, ENCODE, CraniofacialAtlas, dbSUPER	250.7 *	524	0.2	1	6.1	274 TFs: POLR2A,, KLF16, …	8 genes: ODC1-DT, CM034952-047, ODC1, SNORA80B, lnc-NOL10-3, LOC124900530, HPCAL1, RF00017-3133	9 ODC1: platelet, …
									GH02J010493	Enhancer	1.2*	FANTOM5, Ensembl, ENCODE	11 *	12.83	-46.4	9	3.4	70 TFs: KLF6, DNMT3B, …	6 genes: ODC1, SNORA80B, NOL10, HSALNG0012982, HSALNG0012985, RF00017-3133
4	eGFRcr_eGFRcys	CALM2	2p21	3.37x10-5	7.9x10-6		9.93x10-7	CALM2: 86	GH02J047169	Promoter/Enhancer	2.4 *	RefSeq, EPDnew, Ensembl, ENCODE, CraniofacialAtlas, dbSUPER	250.7 *	609.52	3	2	8.6	386 TFs: HCFC1, KLF6, …	14 genes: CALM2, MSH6, SOCS5, FBXO11, ENSG00000228925, RPL18AP6, ENSG00000225187, EPCAM-DT, MSH2, ATP6V1E2, STPG4, lnc-STPG4-3, ENSG00000273269, HSALNG0014737	20 CALM2: glomerular filtration rate, creatinine measurement, urate measurement, chronic kidney disease, renal cell carcinoma, …	glomerular filtration rate	GeneHancer	10.2	7.8	2	2	rs2346418	EPAS1	4 x 10-6	GCST90103633	34272381
																											rs4952818	EPAS1	7 x 10-11	GCST90100220	35710981
																					creatinine levels		12.4	12.4	1	1	rs2346418	EPAS1	4 x 10-13	GCST90018979	34594039
																					urate levels		5.1	5.1	1	1	rs114474003	STPG4	8 x 10-6	GCST90133633	31882771
																					chronic kidney disease	GeneHancer, GeneExon, GWAS	6.2	6.2	1	1	rs815815	CALM2	7 x 10-7	GCST001066	21546767
																					renal cell carcinoma	GeneHancer	14.5	9.7	3	3	rs11894252	EPAS1	3 x 10-15	GCST004710	28598434
																											rs2121266	EPAS1	2 x 10-9	GCST008226	31231134
																											rs7579899	EPAS1	5 x 10-15	GCST004710	28598434
5	eGFRcr_eGFRcys_sRAGE	TEC	4p12-p11	2.08x10-4	3.21x10-5	1.37x10-2	1.17x10-6	TEC: 51	GH04J048267	Promoter/Enhancer	1.9 *	EPDnew, Ensembl, ENCODE, CraniofacialAtlas, dbSUPER	267.2 *	499.33	0.3	0	4.1	168 TFs: POLR2A,, KLF17, …	7 genes: TEC, SLAIN2, HSALNG0034277-001, LOC105374445, HSALNG0034277-002, HSALNG0034276, TXK	20 TEC: platelet
6	eGFRcr_eGFRcys_sRAGE	CCNI	4q21.1	3.35x10-4	1.19x10-4	6.18x10-3	1.69x10-6	CCNI: 53	GH04J077072	Promoter/Enhancer	2.4 *	RefSeq, EPDnew, Ensembl, ENCODE, CraniofacialAtlas, dbSUPER	250.7 *	607.25	1.6	2	5.8	365 TFs: HCFC1, KLF6	11 genes: lnc-SOWAHB-7, ENSG00000289496, CCNI, NUP54, CNOT6L, RPL7P17, SCARB2, HSALNG0035345, ENSG00000288888, SEPTIN11, HSALNG0020226-419	9 CCNI: platelet
									GH04J077175	Enhancer	1.2 *	RefSeq, Ensembl, ENCODE, CraniofacialAtlas, dbSUPER	12	14.36	-100.4	16	5.4	7 TFs: TCFC1, SP1, …	7 genes: CCNI, CCNG2, lnc-CXCL13-1, LOC107986292, lnc-CCNI-3, CXCL13, HSALNG0020226-419
7*	eGFRcr_eGFRcys	ERGIC1	5q35.1	3.31x10-5	2.34x10-7		1.17x10-7	ERGIC1: 45	GH05J172832	Promoter/Enhancer	2.6 *	RefSeq, EPDnew, FANTOM5, Ensembl, ENCODE, CraniofacialAtlas, dbSUPER	261.2 *	666.45	1.7	0	6.9	181 TFs: SP1, POLR2A, …	6 genes: ERGIC1, lnc-DUSP1-11, CREBRF, DUSP1, LOC124901135, RPL26L1	25 ERGIC1: erythrocyte, …
8	eGFRcr_eGFRcys_sRAGE	DAAM2	6p21.2	3.69x10-6	4.59x10-6	2.85x10-3	7.28x10-9	DAAM2: 70	GH06J039791	Promoter/Enhancer	1.7 *	EPDnew, Ensembl, ENCODE, CraniofacialAtlas, dbSUPER	255.5 *	423.22	0.8	0	3.4	18 TFs: POLR2A, ZIC2, …	5 genes: DAAM2, KIF6, ENSG00000281969, HSALNG0149150, MOCS1	20 DAAM2: platelet, …
	eGFRcr_eGFRcys			3.69x10-6	4.59x10-6		1.63x10-7
	eGFRcr_sRAGE			3.69x10-6		2.85x10-3	2.86x10-7
	eGFRcys_sRAGE				4.59x10-6	2.85x10-3	3.40x10-7
9	eGFRcr_eGFRcys_sRAGE	DAAM2-AS1	6p21.2	2.47x10-4	1.46x10-4	6.41x10-3	1.63x10-6	DAAM2-AS1: 16	GH06J039945	Enhancer	1 *	Ensembl, ENCODE, dbSUPER	10.9	10.82	-47.4	7	4.4	32 TFs: ATF3, CEBPG, …	7 genes: DAAM2-AS1, HSALNG0149423, MOCS1, TUBBP9, lnc-DAAM2-1, LOC102723789, LRFN2	4 DAAM2-AS1: platelet, …
10	eGFRcr_eGFRcys	SNTB1	8q24.12	2.48x10-5	1.45x10-5		1.19x10-6	SNTB1: 203	GH08J120806	Promoter/Enhancer	1.9 *	EPDnew, FANTOM5, Ensembl, ENCODE, CraniofacialAtlas	252 *	485.77	3.3	2	6.1	217 TFs: KLF6, KLF17, …	6 genes: SNTB1, TAF2, CM034958-343, ENSG00000272502, HSALNG0150485, MRPL13	45 SNTB1 results: chronic kidney disease, …	chronic kidney disease	GeneHancer	5.2	5.2	1	1	rs17232789	HAS2	6 x 10-6	GCST001066	21546767
11	eGFRcr_eGFRcys	TOPORS	9p21.1	5.92x10-5	5.21x10-6		1.13x10-6	TOPORS: 16	GH09J032550	Promoter/Enhancer	2.4 *	RefSeq, EPDnew, Ensembl, ENCODE, CraniofacialAtlas, dbSUPER	250.7 *	592.22	0.4	0	5.6	252 TFs: HCFC1, POLR2A, SP1, …	9 genes: RIGI, ENSG00000288684, lnc-ACO1-10, TOPORS, SMIM27, NDUFB6, NFX1, MN297907-015, HSALNG0020226-529	10 TOPORS results: glomerular filtration rate, …	glomerular filtration rate	GeneHancer	8.7	8.6	1	2	rs13287724	B4GALT1-AS1	2 x 10-9	GCST008058	31152163
									GH09J032404	Enhancer	0.8 *	Ensembl, ENCODE, dbSUPER	17.3 *	13.58	148.5	32	2.5	8 TFs: YY1, BHLHE40, …	9 genes: TOPORS, RIGI, SMIM27, ACO1, HSALNG0070708, LOC101060445, MN297907-015, HSALNG0020226-529										3 x 10-9	GCST90103633	34272381
12*	eGFRcr_eGFRcys	LSP1	11p15.5	1.93x10-4	8.41x10-7		8.97x10-7	LSP1: 26	GH11J001849	Promoter/Enhancer	2 *	RefSeq, EPDnew, FANTOM5, Ensembl, ENCODE, dbSUPER	266 *	527.16	1.8	0	6.5	71 TFs: POLR2A, SP1, …	10 genes: LSP1, KCNQ1OT1, TNNI2, TNNT3, H19, C11orf21, TSPAN32, IGF2, lnc-TNNI2-2, PRR33	96 LSP1 results: glomerular filtration rate, creatinine measurement, cystatin measurement, urate measurement, lymphocyte, eosinophil, basophil, monocyte, neutrophil, reticulocyte, …	glomerular filtration rate	GeneHancer	14.7	13.1	2	2	rs3741205	INS-IGF2, IGF2-AS	3 x 10-12	GCST007876	31015462
																											rs7948458	INS-IGF2	2 x 10-15	GCST90019506	33462484
																					creatinine levels		16.3	12.4	2	2	rs3741205	INS-IGF2, IGF2-AS	3 x 10-9	GCST007876	31015462
																											rs7948458	INS-IGF2	5 x 10-17	GCST90019502	33462484
																					cystatin C levels		15.4	15.4	1	1	rs7948458	INS-IGF2	4 x 10-16	GCST90019504	33462484
																					urate levels		10.7	8.8	3	2	rs35506085	INS-IGF2, IGF2-AS	2 x 10-8	GCST008971	31578528
																											rs3741210	INS-IGF2, IGF2-AS	1 x 10-8	GCST008972	31578528
																											rs7948458	INS-IGF2	2 x 10-11	GCST90019524	33462484
13	eGFRcr_eGFRcys	ATG2A	11q13.1	8.74x10-6	2.05x10-5		7.6x10-7	ATG2A: 37	GH11J064914	Promoter/Enhancer	1.9 *	EPDnew, Ensembl, ENCODE, CraniofacialAtlas	250.7 *	479.66	0.2	0	4.3	222 TFs: HCFC1, KLF6	17 genes: PPP2R5B, lnc-PPP2R5B-1, ATG2A, MEN1, ZNRD2-DT, ZFPL1, TRMT112, PCNX3, SF1, ENSG00000257086, RNASEH2C, SPDYC, ARL2, GPHA2, POLA2, MN309265, EHD1	108 ATG2A results: glomerular filtration rate, creatinine measurement, urate measurement, serum urea measurement, uric acid measurement, goat, lymphocyte, eosinophil, basophil, platelet, monocyte, neutrophil, …	glomerular filtration rate	GeneHancer	11	11	1	1	rs78829599	SLC25A45	1 x 10-11	GCST90019506	33462484
																					creatinine levels		11.4	11.4	1	1	rs78829599	SLC25A45	4 x 10-12	GCST90019502	33462484
																					serum uric acid levels		28.7	28.7	1	1	rs1152620	MALAT1, LINC02736	2 x 10-29	GCST005983	29403010
																					serum urea levels		10.7	10.7	1	1	rs601100	FOSL1, C11orf68	2 x 10-11	GCST90019524	33462484
																					urate levels		9.4	9.4	1	1	rs601100	FOSL1, C11orf68	4 x 10-10	GCST90019525	33462484
																					gout		15	15	1	1	rs11227299	OVOL1, AP5B1	1 x 10-15	GCST012338	33832965
14	eGFRcr_eGFRcys	RPL18P10	13q14.2	1.19x10-4	7.65x10-6		2.31x10-6	RPL18P10: 3	GH13J050099	Enhancer	0.4 *	Ensembl, dbSUPER	250.7 *	99.82	0.6	0	0.2	1 TF: RXRA	10 genes: RPL18P10, HSALNG0143845, ENSG00000273541, DLEU1, DLEU7-AS1, CM034963-103, DLEU2, CM034963-102, KCNRG, DLEU7
15*	eGFRcr_eGFRcys_sRAGE	C16orf54	16p11.2	1.92x10-6	3.94x10-7	1.39x10-2	5.89x10-9	C16orf54: 45				EPDnew, FANTOM5, Ensembl, ENCODE, dbSUPER						52 TFs: SP1, POLR2A, …	11 genes: C16orf54, LOC124903673, RN7SKP127, TBX6, YPEL3, MYL11, CORO1A, PPP4C, HSALNG0110633, ENSG00000260719, QPRT	7 C16orf54 results: monocyte, basophil, platelet, …
	eGFRcr_eGFRcys			1.92x10-6	3.94x10-7		2.2x10-8		GH16J029742	Promoter/Enhancer	1.6 *		258.9 *	411.78	0.9	1	5.4
	eGFRcr_sRAGE			1.92x10-6		1.39x10-2	1.27x10-6
16	eGFRcr_eGFRcys_sRAGE	MIR23AHG	19p13.12	3.59.x10-5	1.76x10-3	3.05x10-3	1.49x10-6	MIR23AHG:24	GH19J013833	Promoter/Enhancer	2.4 *	RefSeq, FANTOM5, Ensembl, ENCODE, CraniofacialAtlas, dbSUPER	262.1 *	625.62	-1.6	1	23.2	369 TFs: POLR2A, SP1, …	30 genes: MIR23AHG, CM034969-043, lnc-ZSWIM4-1, ZNF333, YJU2B, TRMT1, C19orf53, MRI1, ADGRE5, RPS6P25, ASF1B, RFX1, DCAF15, ZSWIM4, PRKACA, IL27RA, lnc-NANOS3-2-001, lnc-NANOS3-2-002, lnc-C19orf57-2, HSALNG0124253, lnc-C19orf57-1, MIR23A, MIR24-2, RF00017-2853, lnc-NANOS3-3, MIR27A, HSALNG0124250, HSALNG0124248, NANOS3, HSALNG0145679	24 MIR23AHG results: monocyte, leucocyte, erythrocyte, ...
17	eGFRcr_eGFRcys_sRAGE	TP53INP2	20q11.22	2.16x10-4	3.73x10-6	6.48x10-2	1.96x10-6	TP53INP2: 56	GH20J034703	Promoter/Enhancer	2.6 *	RefSeq, EPDnew, Ensembl, ENCODE, CraniofacialAtlas, dbSUPER	250.70 *	640.06	4.6	1	11.6	339 TFs: POLR2A, SP1, …	18 genes: TP53INP2, RBM12, MAP1LC3A, RPL36P4, NCOA6, ERGIC3, CPNE1, CPNE1, DYNLRB1, ENSG00000272945, ZNF341-AS1, TRPC4AP, PROCR, EDEM2, EIF6, MMP24, NONHSAG031657.2, LOC105372599, lnc-PIGU-1	56 TP53INP2 results: glomerular filtration rate, urate measurement, blood protein measurement, ...	glomerular filtration rate	GeneHancer	18.5	12.7	4	4	rs2273684	GSS	1.0 x 10-44	GCST008058	31152163
																											rs6058093	PIGU	2 x 10-13	GCST004292	28452372
																											rs6088580	NCOA6, PIGU, TP53INP2	2 x 10-9	GCST003372	26831199
																											rs6142209	PIGU	3 x 10-19	GCST90019506	33462484
																					creatinine or creatinine glomerular filtration rate		18.5	12.4	4	4	rs6058093	PIGU	2 x 10-13	GCST004292	28452372
	eGFRcr_eGFRcys			2.16x10-4	3.73x10-6		2.31x10-6																				rs6088559	PIGU	2 x 10-10	GCST90269575	36764567
																											rs6142209	PIGU	3 x 10-19	GCST90019502	33462484
																					urate measurement		8.5	8.5	1	1	rs6119510	NCOA6	3 x 10-9	GCST008971	31578528
Note: The GeneHancer database genome-wide integration of pan-tissue enhancers and promoters and their inferred target genes used the GeneCards framework (https://www.genecards.org/ ). The GWAS Catalog was assessed via GeneCards based on gene relation (GeneHancer, GeneExon and GWAS) with kidney function related phenotypes.The GH Identifier (GHid) is estimated by the GeneLoc providing the highest G…

## Sheet: Supp Table 12
Supplemental Table 12. EPRI-ICGC, GWAS catalog, and CMA GWAS
ICGC variants affected EPRIs								GWAS catalog for kidney traits to the nearst ICGC variant								GWAS catalog for kidney traits close to ICGC genes								CMA GWAS for eGFRcr, eGFRcys and sRAGE to the nearst ICGC variant
Chr	Start position (GRCh37)	End position (GRCh37)	Variant_Type	Location	Cell line *	Affected gene	Project (labels in the next worlsheet)	Location (GRCh38)	Location (GRCh37)	SNP IDs	Reported gene	GWAS p-value	Reported Trait	Study accession	PMID	Location (GRCh38)	Location (GRCh37)	SNP IDs	Reported gene	GWAS p-value	Reported Trait	Study accession	PMID	Traits	SNP	Chr	Position (GRCh37)	Position (GRCh38)	Locus	CMA P-value
chr1	100858618	100858619	SNV	inEnhancer	hNPC	ENST00000316721.4/MTX1;ENST00000368376.3/MTX1;ENST00000368378.3/THBS3;ENST00000457183.2/THBS3;ENST00000541576.1/THBS3;ENST00000541990.1/THBS3;ENST00000609421.1/MTX1	GACA-CN
chr1	100887872	100887873	SNV	inEnhancer	hNPC	ENST00000316721.4/MTX1;ENST00000368376.3/MTX1;ENST00000368378.3/THBS3;ENST00000457183.2/THBS3;ENST00000541990.1/THBS3;ENST00000609421.1/MTX1	MELA-AU
chr1	153660857	153660858	SNV	inEnhancer	HeLa	ENST00000316721.4/MTX1;ENST00000368376.3/MTX1;ENST00000368378.3/THBS3;ENST00000457183.2/THBS3;ENST00000541990.1/THBS3;ENST00000609421.1/MTX1	ESAD-UK
chr1	155175936	155175937	SNV	inPromoter	hNPC	ENST00000316721.4/MTX1;ENST00000368376.3/MTX1;ENST00000368378.3/THBS3;ENST00000457183.2/THBS3;ENST00000541576.1/THBS3;ENST00000541990.1/THBS3;ENST00000609421.1/MTX1	MELA-AU
chr1	155175936	155175937	SNV	inPromoter	hNPC	ENST00000316721.4/MTX1;ENST00000368376.3/MTX1;ENST00000368378.3/THBS3;ENST00000457183.2/THBS3;ENST00000541576.1/THBS3;ENST00000541990.1/THBS3;ENST00000609421.1/MTX1	MELA-AU
chr1	155176352	155176353	SNV	inPromoter	hNPC	ENST00000316721.4/MTX1;ENST00000368376.3/MTX1;ENST00000368378.3/THBS3;ENST00000457183.2/THBS3;ENST00000541990.1/THBS3;ENST00000609421.1/MTX1	OV-AU
chr1	155176501	155176502	SNV	inPromoter	hNPC	ENST00000316721.4/MTX1;ENST00000368376.3/MTX1;ENST00000368378.3/THBS3;ENST00000457183.2/THBS3;ENST00000541990.1/THBS3;ENST00000609421.1/MTX1	BRCA-FR|BRCA-EU
chr1	155176524	155176525	SNV	inPromoter	hNPC	ENST00000316721.4/MTX1;ENST00000368376.3/MTX1;ENST00000368378.3/THBS3;ENST00000457183.2/THBS3;ENST00000541990.1/THBS3;ENST00000609421.1/MTX1	PBCA-US
chr1	155176572	155176573	SNV	inPromoter	hNPC	ENST00000316721.4/MTX1;ENST00000368376.3/MTX1;ENST00000368378.3/THBS3;ENST00000457183.2/THBS3;ENST00000541990.1/THBS3;ENST00000609421.1/MTX1	LIRI-JP
chr1	155176652	155176653	del	inPromoter	hNPC	ENST00000316721.4/MTX1;ENST00000368376.3/MTX1;ENST00000368378.3/THBS3;ENST00000457183.2/THBS3;ENST00000541990.1/THBS3;ENST00000609421.1/MTX1	LIRI-JP
chr1	155177022	155177034	del	inPromoter	HeLa	ENST00000316721.4/MTX1;ENST00000368376.3/MTX1;ENST00000368378.3/THBS3;ENST00000457183.2/THBS3;ENST00000541990.1/THBS3;ENST00000609421.1/MTX1	RECA-EU
chr1	155177301	155177302	SNV	inPromoter	HeLa	ENST00000316721.4/MTX1;ENST00000368376.3/MTX1;ENST00000368378.3/THBS3;ENST00000457183.2/THBS3;ENST00000541990.1/THBS3;ENST00000609421.1/MTX1	BRCA-EU
chr1	155177301	155177302	SNV	inPromoter	hNPC	ENST00000316721.4/MTX1;ENST00000368376.3/MTX1;ENST00000368378.3/THBS3;ENST00000457183.2/THBS3;ENST00000541990.1/THBS3;ENST00000609421.1/MTX1	BRCA-EU
chr1	155177335	155177336	SNV	inPromoter	HeLa	ENST00000316721.4/MTX1;ENST00000368376.3/MTX1;ENST00000368378.3/THBS3;ENST00000457183.2/THBS3;ENST00000541990.1/THBS3;ENST00000609421.1/MTX1	PBCA-US
chr1	155177335	155177336	SNV	inPromoter	hNPC	ENST00000316721.4/MTX1;ENST00000368376.3/MTX1;ENST00000368378.3/THBS3;ENST00000457183.2/THBS3;ENST00000541990.1/THBS3;ENST00000609421.1/MTX1	PBCA-US
chr1	155177400	155177401	SNV	inPromoter	hNPC	ENST00000316721.4/MTX1;ENST00000368376.3/MTX1;ENST00000368378.3/THBS3;ENST00000457183.2/THBS3;ENST00000541990.1/THBS3;ENST00000609421.1/MTX1	LUSC-KR
chr1	155177888	155177889	SNV	inPromoter	hNPC	ENST00000316721.4/MTX1;ENST00000368376.3/MTX1;ENST00000368378.3/THBS3;ENST00000457183.2/THBS3;ENST00000541990.1/THBS3;ENST00000609421.1/MTX1	MELA-AU
chr1	155178174	155178175	SNV	inPromoter	GM12878	ENST00000316721.4/MTX1;ENST00000368376.3/MTX1;ENST00000368378.3/THBS3;ENST00000457183.2/THBS3;ENST00000541990.1/THBS3;ENST00000609421.1/MTX1	PBCA-US
chr1	155178174	155178175	SNV	inPromoter	HeLa	ENST00000316721.4/MTX1;ENST00000368376.3/MTX1;ENST00000368378.3/THBS3;ENST00000457183.2/THBS3;ENST00000541990.1/THBS3;ENST00000609421.1/MTX1	PBCA-US
chr1	155178250	155178251	SNV	inPromoter	GM12878	ENST00000316721.4/MTX1;ENST00000368376.3/MTX1;ENST00000368378.3/THBS3;ENST00000457183.2/THBS3;ENST00000541990.1/THBS3;ENST00000609421.1/MTX1	PACA-CA
chr1	155178250	155178251	SNV	inPromoter	HeLa	ENST00000316721.4/MTX1;ENST00000368376.3/MTX1;ENST00000368378.3/THBS3;ENST00000457183.2/THBS3;ENST00000541990.1/THBS3;ENST00000609421.1/MTX1	PACA-CA
chr1	155178250	155178251	SNV	inPromoter	hNPC	ENST00000316721.4/MTX1;ENST00000368376.3/MTX1;ENST00000368378.3/THBS3;ENST00000457183.2/THBS3;ENST00000541990.1/THBS3;ENST00000609421.1/MTX1	PACA-CA
chr1	155178250	155178251	SNV	inPromoter	hNPC	ENST00000316721.4/MTX1;ENST00000368376.3/MTX1;ENST00000368378.3/THBS3;ENST00000457183.2/THBS3;ENST00000541990.1/THBS3;ENST00000609421.1/MTX1	PACA-CA
chr1	155178312	155178313	SNV	inPromoter	HeLa	ENST00000316721.4/MTX1;ENST00000368376.3/MTX1;ENST00000368378.3/THBS3;ENST00000457183.2/THBS3;ENST00000541990.1/THBS3;ENST00000609421.1/MTX1	MELA-AU
chr1	155178312	155178313	SNV	inPromoter	hNPC	ENST00000316721.4/MTX1;ENST00000368376.3/MTX1;ENST00000368378.3/THBS3;ENST00000457183.2/THBS3;ENST00000541990.1/THBS3;ENST00000609421.1/MTX1	MELA-AU
chr1	155178390	155178391	SNV	inPromoter	HeLa	ENST00000316721.4/MTX1;ENST00000368376.3/MTX1;ENST00000368378.3/THBS3;ENST00000457183.2/THBS3;ENST00000541990.1/THBS3;ENST00000609421.1/MTX1	COCA-CN
chr1	155178475	155178476	SNV	inPromoter	HeLa	ENST00000316721.4/MTX1;ENST00000368376.3/MTX1;ENST00000368378.3/THBS3;ENST00000457183.2/THBS3;ENST00000541990.1/THBS3;ENST00000609421.1/MTX1	MELA-AU
chr1	155178479	155178480	SNV	inPromoter	HeLa	ENST00000316721.4/MTX1;ENST00000368376.3/MTX1;ENST00000368378.3/THBS3;ENST00000457183.2/THBS3;ENST00000541990.1/THBS3;ENST00000609421.1/MTX1	SKCA-BR
chr1	155179060	155179061	SNV	inPromoter	HeLa	ENST00000316721.4/MTX1;ENST00000368376.3/MTX1;ENST00000368378.3/THBS3;ENST00000457183.2/THBS3;ENST00000541990.1/THBS3;ENST00000609421.1/MTX1	THCA-US
chr1	155179078	155179079	SNV	inPromoter	HeLa	ENST00000316721.4/MTX1;ENST00000368376.3/MTX1;ENST00000368378.3/THBS3;ENST00000457183.2/THBS3;ENST00000541990.1/THBS3;ENST00000609421.1/MTX1	LUSC-KR
chr1	155179106	155179107	SNV	inPromoter	HeLa	ENST00000316721.4/MTX1;ENST00000368376.3/MTX1;ENST00000368378.3/THBS3;ENST00000457183.2/THBS3;ENST00000541990.1/THBS3;ENST00000609421.1/MTX1	THCA-CN
chr1	155179127	155179128	SNV	inPromoter	HeLa	ENST00000316721.4/MTX1;ENST00000368376.3/MTX1;ENST00000368378.3/THBS3;ENST00000457183.2/THBS3;ENST00000541990.1/THBS3;ENST00000609421.1/MTX1	LUSC-KR
chr1	155179148	155179149	SNV	inPromoter	HeLa	ENST00000316721.4/MTX1;ENST00000368376.3/MTX1;ENST00000368378.3/THBS3;ENST00000457183.2/THBS3;ENST00000541990.1/THBS3;ENST00000609421.1/MTX1	LICA-CN
chr1	155179199	155179200	SNV	inPromoter	HeLa	ENST00000316721.4/MTX1;ENST00000368376.3/MTX1;ENST00000368378.3/THBS3;ENST00000457183.2/THBS3;ENST00000541990.1/THBS3;ENST00000609421.1/MTX1	PBCA-US
chr1	155180079	155180080	SNV	inPromoter	HeLa	ENST00000316721.4/MTX1;ENST00000368376.3/MTX1;ENST00000368378.3/THBS3;ENST00000457183.2/THBS3;ENST00000541990.1/THBS3;ENST00000609421.1/MTX1	ESAD-UK
chr1	155180536	155180537	SNV	inPromoter	HeLa	ENST00000316721.4/MTX1;ENST00000368376.3/MTX1;ENST00000368378.3/THBS3;ENST00000457183.2/THBS3;ENST00000541990.1/THBS3;ENST00000609421.1/MTX1	MELA-AU
chr1	155190486	155190487	SNV	inEnhancer	HeLa	ENST00000316721.4/MTX1;ENST00000368376.3/MTX1;ENST00000368378.3/THBS3;ENST00000457183.2/THBS3;ENST00000541990.1/THBS3;ENST00000609421.1/MTX1	SKCA-BR									1:155208991	1:155178782	rs760077	THBS3, MTX1	2 x 10-67	Blood urea nitrogen levels	GCST008062	31152163
chr1	155190815	155190816	SNV	inEnhancer	GM12878	ENST00000313929.7/GBAP1;ENST00000440904.1/MTX1P1	MELA-AU													7 x 10-11	Estimated glomerular filtration rate	GCST008747	31451708
chr1	155194979	155194980	SNV	inEnhancer	HeLa	ENST00000316721.4/MTX1;ENST00000368376.3/MTX1;ENST00000368378.3/THBS3;ENST00000457183.2/THBS3;ENST00000541990.1/THBS3;ENST00000609421.1/MTX1	ESAD-UK													6 x 10-9	Urea levels	GCST004215	28270201
chr1	155194985	155194994	del	inEnhancer	HeLa	ENST00000316721.4/MTX1;ENST00000368376.3/MTX1;ENST00000368378.3/THBS3;ENST00000457183.2/THBS3;ENST00000541990.1/THBS3;ENST00000609421.1/MTX1	RECA-EU	155194978	155194979	rs2049805	GBAP1	2 x 10-12	blood urea nitrogen measurement	GCST001610	22797727					4 x 10-16	Urate levels	GCST008972	31578528
																				2 x 10-13	Gout	GCST012338	33832965
																				4 x 10-25	Blood urea nitrogen levels	GCST90018728	34594039
																				2 x 10-11	Serum creatinine levels	GCST90018759	34594039
																				6 x 10-126	Blood urea nitrogen levels	GCST90018948	34594039
																1:155212052	1:155181843	rs2974935	MTX1	6 x 10-22	Serum uric acid levels	GCST90018757	34594039
chr1	155199878	155199879	SNV	inPromoter	GM12878	ENST00000313929.7/GBAP1;ENST00000440904.1/MTX1P1	LUSC-KR
chr1	155199881	155199882	SNV	inPromoter	GM12878	ENST00000313929.7/GBAP1;ENST00000440904.1/MTX1P1	PRAD-CA
chr1	155199888	155199889	SNV	inPromoter	GM12878	ENST00000313929.7/GBAP1;ENST00000440904.1/MTX1P1	PRAD-UK
chr1	224385934	224385935	SNV	inEnhancer	HeLa	ENST00000316721.4/MTX1;ENST00000368376.3/MTX1;ENST00000368378.3/THBS3;ENST00000457183.2/THBS3;ENST00000541990.1/THBS3;ENST00000609421.1/MTX1	RECA-EU
chr3	58180933	58180934	SNV	inEnhancer	GM12878	ENST00000316721.4/MTX1;ENST00000368376.3/MTX1;ENST00000368378.3/THBS3;ENST00000457183.2/THBS3;ENST00000541990.1/THBS3;ENST00000609421.1/MTX1	BRCA-EU|BRCA-FR
chr5	60763571	60763572	SNV	inEnhancer	hNPC	ENST00000316721.4/MTX1;ENST00000368376.3/MTX1;ENST00000368378.3/THBS3;ENST00000457183.2/THBS3;ENST00000541990.1/THBS3;ENST00000609421.1/MTX1	ESAD-UK
chr5	60768453	60768454	SNV	inEnhancer	hNPC	ENST00000316721.4/MTX1;ENST00000368376.3/MTX1;ENST00000368378.3/THBS3;ENST00000457183.2/THBS3;ENST00000541990.1/THBS3;ENST00000609421.1/MTX1	BRCA-EU
chr5	170581881	170581882	SNV	inEnhancer	hNPC	ENST00000316721.4/MTX1;ENST00000368376.3/MTX1;ENST00000368378.3/THBS3;ENST00000457183.2/THBS3;ENST00000541990.1/THBS3;ENST00000609421.1/MTX1	PBCA-US
chr6	53190671	53190672	SNV	inEnhancer	HeLa	ENST00000316721.4/MTX1;ENST00000368376.3/MTX1;ENST00000368378.3/THBS3;ENST00000457183.2/THBS3;ENST00000541990.1/THBS3;ENST00000609421.1/MTX1	PBCA-DE
chr8	137409727	137409728	SNV	inEnhancer	hNPC	ENST00000316721.4/MTX1;ENST00000368376.3/MTX1;ENST00000368378.3/THBS3;ENST00000457183.2/THBS3;ENST00000541990.1/THBS3;ENST00000609421.1/MTX1	MELA-AU
chr9	80512192	80512193	SNV	inEnhancer	hNPC	ENST00000316721.4/MTX1;ENST00000368376.3/MTX1;ENST00000368378.3/THBS3;ENST00000457183.2/THBS3;ENST00000541990.1/THBS3;ENST00000609421.1/MTX1	PBCA-DE
chr9	80512193	80512194	SNV	inEnhancer	hNPC	ENST00000316721.4/MTX1;ENST00000368376.3/MTX1;ENST00000368378.3/THBS3;ENST00000457183.2/THBS3;ENST00000541990.1/THBS3;ENST00000609421.1/MTX1	GACA-CN
chr9	80512199	80512200	SNV	inEnhancer	hNPC	ENST00000316721.4/MTX1;ENST00000368376.3/MTX1;ENST00000368378.3/THBS3;ENST00000457183.2/THBS3;ENST00000541990.1/THBS3;ENST00000609421.1/MTX1	GACA-CN
chr11	65192007	65192009	MNV	inEnhancer	HeLa	ENST00000316721.4/MTX1;ENST00000368376.3/MTX1;ENST00000368378.3/THBS3;ENST00000455788.1/RP11-263K19.6;ENST00000457183.2/THBS3;ENST00000541990.1/THBS3;ENST00000609421.1/MTX1	MELA-AU
chr11	65192014	65192015	SNV	inEnhancer	HeLa	ENST00000316721.4/MTX1;ENST00000368376.3/MTX1;ENST00000368378.3/THBS3;ENST00000455788.1/RP11-263K19.6;ENST00000457183.2/THBS3;ENST00000541990.1/THBS3;ENST00000609421.1/MTX1	SKCA-BR
chr11	65192039	65192040	SNV	inEnhancer	HeLa	ENST00000316721.4/MTX1;ENST00000368376.3/MTX1;ENST00000368378.3/THBS3;ENST00000455788.1/RP11-263K19.6;ENST00000457183.2/THBS3;ENST00000541990.1/THBS3;ENST00000609421.1/MTX1	GACA-JP
chr11	65192040	65192041	SNV	inEnhancer	HeLa	ENST00000316721.4/MTX1;ENST00000368376.3/MTX1;ENST00000368378.3/THBS3;ENST00000455788.1/RP11-263K19.6;ENST00000457183.2/THBS3;ENST00000541990.1/THBS3;ENST00000609421.1/MTX1	MALY-DE
chr11	65194890	65194891	SNV	inEnhancer	HeLa	ENST00000316721.4/MTX1;ENST00000368376.3/MTX1;ENST00000368378.3/THBS3;ENST00000457183.2/THBS3;ENST00000541990.1/THBS3;ENST00000609421.1/MTX1	LIRI-JP
chr11	65194901	65194902	SNV	inEnhancer	HeLa	ENST00000316721.4/MTX1;ENST00000368376.3/MTX1;ENST00000368378.3/THBS3;ENST00000457183.2/THBS3;ENST00000541990.1/THBS3;ENST00000609421.1/MTX1	LIRI-JP
chr11	65194905	65194906	SNV	inEnhancer	HeLa	ENST00000316721.4/MTX1;ENST00000368376.3/MTX1;ENST00000368378.3/THBS3;ENST00000457183.2/THBS3;ENST00000541990.1/THBS3;ENST00000609421.1/MTX1	MELA-AU
chr11	65194938	65194939	ins	inEnhancer	HeLa	ENST00000316721.4/MTX1;ENST00000368376.3/MTX1;ENST00000368378.3/THBS3;ENST00000457183.2/THBS3;ENST00000541990.1/THBS3;ENST00000609421.1/MTX1	LICA-CN
chr11	65194944	65194946	del	inEnhancer	HeLa	ENST00000316721.4/MTX1;ENST00000368376.3/MTX1;ENST00000368378.3/THBS3;ENST00000457183.2/THBS3;ENST00000541990.1/THBS3;ENST00000609421.1/MTX1	LIRI-JP
chr11	65194945	65194946	SNV	inEnhancer	HeLa	ENST00000316721.4/MTX1;ENST00000368376.3/MTX1;ENST00000368378.3/THBS3;ENST00000457183.2/THBS3;ENST00000541990.1/THBS3;ENST00000609421.1/MTX1	RECA-EU
chr11	65194968	65194969	ins	inEnhancer	HeLa	ENST00000316721.4/MTX1;ENST00000368376.3/MTX1;ENST00000368378.3/THBS3;ENST00000457183.2/THBS3;ENST00000541990.1/THBS3;ENST00000609421.1/MTX1	LINC-JP
chr11	65205345	65205346	SNV	inEnhancer	HeLa	ENST00000316721.4/MTX1;ENST00000368376.3/MTX1;ENST00000368378.3/THBS3;ENST00000457183.2/THBS3;ENST00000541990.1/THBS3;ENST00000609421.1/MTX1	MELA-AU
chr11	65205371	65205372	SNV	inEnhancer	HeLa	ENST00000316721.4/MTX1;ENST00000368376.3/MTX1;ENST00000368378.3/THBS3;ENST00000457183.2/THBS3;ENST00000541990.1/THBS3;ENST00000609421.1/MTX1	GACA-CN
chr11	65207468	65207469	SNV	inEnhancer	HeLa	ENST00000316721.4/MTX1;ENST00000368376.3/MTX1;ENST00000368378.3/THBS3;ENST00000457183.2/THBS3;ENST00000541990.1/THBS3;ENST00000609421.1/MTX1	LAML-KR
chr11	65208627	65208628	SNV	inEnhancer	HeLa	ENST00000316721.4/MTX1;ENST00000368376.3/MTX1;ENST00000368378.3/THBS3;ENST00000457183.2/THBS3;ENST00000541990.1/THBS3;ENST00000609421.1/MTX1	ESAD-UK
chr11	65208633	65208634	SNV	inEnhancer	HeLa	ENST00000316721.4/MTX1;ENST00000368376.3/MTX1;ENST00000368378.3/THBS3;ENST00000457183.2/THBS3;ENST00000541990.1/THBS3;ENST00000609421.1/MTX1	BRCA-EU
chr11	65208646	65208647	SNV	inEnhancer	HeLa	ENST00000316721.4/MTX1;ENST00000368376.3/MTX1;ENST00000368378.3/THBS3;ENST00000457183.2/THBS3;ENST00000541990.1/THBS3;ENST00000609421.1/MTX1	LUSC-KR
chr11	65267719	65267720	SNV	inEnhancer	hNPC	ENST00000316721.4/MTX1;ENST00000368376.3/MTX1;ENST00000368378.3/THBS3;ENST00000457183.2/THBS3;ENST00000541990.1/THBS3;ENST00000609421.1/MTX1	PRAD-CA
chr11	65267720	65267721	SNV	inEnhancer	hNPC	ENST00000316721.4/MTX1;ENST00000368376.3/MTX1;ENST00000368378.3/THBS3;ENST00000457183.2/THBS3;ENST00000541990.1/THBS3;ENST00000609421.1/MTX1	LUAD-US
chr11	65267723	65267724	SNV	inEnhancer	hNPC	ENST00000316721.4/MTX1;ENST00000368376.3/MTX1;ENST00000368378.3/THBS3;ENST00000457183.2/THBS3;ENST00000541990.1/THBS3;ENST00000609421.1/MTX1	MALY-DE
chr11	65267724	65267725	SNV	inEnhancer	hNPC	ENST00000316721.4/MTX1;ENST00000368376.3/MTX1;ENST00000368378.3/THBS3;ENST00000457183.2/THBS3;ENST00000541990.1/THBS3;ENST00000609421.1/MTX1	MALY-DE
chr11	65267739	65267740	SNV	inEnhancer	hNPC	ENST00000316721.4/MTX1;ENST00000368376.3/MTX1;ENST00000368378.3/THBS3;ENST00000457183.2/THBS3;ENST00000541990.1/THBS3;ENST00000609421.1/MTX1	LGG-US
chr11	65267741	65267742	SNV	inEnhancer	hNPC	ENST00000316721.4/MTX1;ENST00000368376.3/MTX1;ENST00000368378.3/THBS3;ENST00000457183.2/THBS3;ENST00000541990.1/THBS3;ENST00000609421.1/MTX1	BLCA-US
chr11	65267751	65267752	SNV	inEnhancer	hNPC	ENST00000316721.4/MTX1;ENST00000368376.3/MTX1;ENST00000368378.3/THBS3;ENST00000457183.2/THBS3;ENST00000541990.1/THBS3;ENST00000609421.1/MTX1	SKCM-US
chr11	65267757	65267758	SNV	inEnhancer	hNPC	ENST00000316721.4/MTX1;ENST00000368376.3/MTX1;ENST00000368378.3/THBS3;ENST00000457183.2/THBS3;ENST00000541990.1/THBS3;ENST00000609421.1/MTX1	LICA-CN
chr11	65267762	65267763	SNV	inEnhancer	hNPC	ENST00000316721.4/MTX1;ENST00000368376.3/MTX1;ENST00000368378.3/THBS3;ENST00000457183.2/THBS3;ENST00000541990.1/THBS3;ENST00000609421.1/MTX1	UCEC-US
chr11	65267772	65267773	SNV	inEnhancer	hNPC	ENST00000316721.4/MTX1;ENST00000368376.3/MTX1;ENST00000368378.3/THBS3;ENST00000457183.2/THBS3;ENST00000541990.1/THBS3;ENST00000609421.1/MTX1	GACA-JP
chr11	65267774	65267776	del	inEnhancer	hNPC	ENST00000316721.4/MTX1;ENST00000368376.3/MTX1;ENST00000368378.3/THBS3;ENST00000457183.2/THBS3;ENST00000541990.1/THBS3;ENST00000609421.1/MTX1	BRCA-EU
chr11	65267783	65267784	SNV	inEnhancer	hNPC	ENST00000316721.4/MTX1;ENST00000368376.3/MTX1;ENST00000368378.3/THBS3;ENST00000457183.2/THBS3;ENST00000541990.1/THBS3;ENST00000609421.1/MTX1	KIRP-US
chr11	65267795	65267807	del	inEnhancer	hNPC	ENST00000316721.4/MTX1;ENST00000368376.3/MTX1;ENST00000368378.3/THBS3;ENST00000457183.2/THBS3;ENST00000541990.1/THBS3;ENST00000609421.1/MTX1	ESAD-UK
chr11	65267796	65267797	ins	inEnhancer	hNPC	ENST00000316721.4/MTX1;ENST00000368376.3/MTX1;ENST00000368378.3/THBS3;ENST00000457183.2/THBS3;ENST00000541990.1/THBS3;ENST00000609421.1/MTX1	BTCA-JP
chr11	65267804	65267835	del	inEnhancer	hNPC	ENST00000316721.4/MTX1;ENST00000368376.3/MTX1;ENST00000368378.3/THBS3;ENST00000457183.2/THBS3;ENST00000541990.1/THBS3;ENST00000609421.1/MTX1	LIRI-JP
chr11	65267804	65267805	SNV	inEnhancer	hNPC	ENST00000316721.4/MTX1;ENST00000368376.3/MTX1;ENST00000368378.3/THBS3;ENST00000457183.2/THBS3;ENST00000541990.1/THBS3;ENST00000609421.1/MTX1	RECA-EU
chr11	65267813	65267814	SNV	inEnhancer	hNPC	ENST00000316721.4/MTX1;ENST00000368376.3/MTX1;ENST00000368378.3/THBS3;ENST00000457183.2/THBS3;ENST00000541990.1/THBS3;ENST00000609421.1/MTX1	LUSC-US
chr11	65267821	65267822	SNV	inEnhancer	hNPC	ENST00000316721.4/MTX1;ENST00000368376.3/MTX1;ENST00000368378.3/THBS3;ENST00000457183.2/THBS3;ENST00000541990.1/THBS3;ENST00000609421.1/MTX1	LUSC-US
chr11	65267822	65267823	ins	inEnhancer	hNPC	ENST00000316721.4/MTX1;ENST00000368376.3/MTX1;ENST00000368378.3/THBS3;ENST00000457183.2/THBS3;ENST00000541990.1/THBS3;ENST00000609421.1/MTX1	LINC-JP
chr11	65267824	65267825	ins	inEnhancer	hNPC	ENST00000316721.4/MTX1;ENST00000368376.3/MTX1;ENST00000368378.3/THBS3;ENST00000457183.2/THBS3;ENST00000541990.1/THBS3;ENST00000609421.1/MTX1	LUSC-US
chr11	65267825	65267826	SNV	inEnhancer	hNPC	ENST00000316721.4/MTX1;ENST00000368376.3/MTX1;ENST00000368378.3/THBS3;ENST00000457183.2/THBS3;ENST00000541990.1/THBS3;ENST00000609421.1/MTX1	LUAD-US
chr11	65267837	65267838	SNV	inEnhancer	hNPC	ENST00000316721.4/MTX1;ENST00000368376.3/MTX1;ENST00000368378.3/THBS3;ENST00000457183.2/THBS3;ENST00000541990.1/THBS3;ENST00000609421.1/MTX1	STAD-US
chr11	65267848	65267852	del	inEnhancer	hNPC	ENST00000316721.4/MTX1;ENST00000368376.3/MTX1;ENST00000368378.3/THBS3;ENST00000457183.2/THBS3;ENST00000541990.1/THBS3;ENST00000609421.1/MTX1	BRCA-EU
chr11	65267852	65267853	SNV	inEnhancer	hNPC	ENST00000316721.4/MTX1;ENST00000368376.3/MTX1;ENST00000368378.3/THBS3;ENST00000457183.2/THBS3;ENST00000541990.1/THBS3;ENST00000609421.1/MTX1	SKCM-US
chr11	65267855	65267856	SNV	inEnhancer	hNPC	ENST00000316721.4/MTX1;ENST00000368376.3/MTX1;ENST00000368378.3/THBS3;ENST00000457183.2/THBS3;ENST00000541990.1/THBS3;ENST00000609421.1/MTX1	LUSC-US
chr11	65267866	65267867	SNV	inEnhancer	hNPC	ENST00000316721.4/MTX1;ENST00000368376.3/MTX1;ENST00000368378.3/THBS3;ENST00000457183.2/THBS3;ENST00000541990.1/THBS3;ENST00000609421.1/MTX1	BLCA-US
chr11	65272393	65272394	SNV	inEnhancer	hNPC	ENST00000316721.4/MTX1;ENST00000368376.3/MTX1;ENST00000368378.3/THBS3;ENST00000457183.2/THBS3;ENST00000541990.1/THBS3;ENST00000609421.1/MTX1	LINC-JP
chr11	65272397	65272398	SNV	inEnhancer	hNPC	ENST00000316721.4/MTX1;ENST00000368376.3/MTX1;ENST00000368378.3/THBS3;ENST00000457183.2/THBS3;ENST00000541990.1/THBS3;ENST00000609421.1/MTX1	BLCA-US
chr11	65272415	65272416	SNV	inEnhancer	hNPC	ENST00000316721.4/MTX1;ENST00000368376.3/MTX1;ENST00000368378.3/THBS3;ENST00000457183.2/THBS3;ENST00000541990.1/THBS3;ENST00000609421.1/MTX1	HNSC-US
chr11	65272429	65272430	ins	inEnhancer	hNPC	ENST00000316721.4/MTX1;ENST00000368376.3/MTX1;ENST00000368378.3/THBS3;ENST00000457183.2/THBS3;ENST00000541990.1/THBS3;ENST00000609421.1/MTX1	BTCA-SG
chr11	65272434	65272435	SNV	inEnhancer	hNPC	ENST00000316721.4/MTX1;ENST00000368376.3/MTX1;ENST00000368378.3/THBS3;ENST00000457183.2/THBS3;ENST00000541990.1/THBS3;ENST00000609421.1/MTX1	GACA-JP
chr11	65272435	65272436	SNV	inEnhancer	hNPC	ENST00000316721.4/MTX1;ENST00000368376.3/MTX1;ENST00000368378.3/THBS3;ENST00000457183.2/THBS3;ENST00000541990.1/THBS3;ENST00000609421.1/MTX1	GACA-JP
chr16	84645016	84645017	SNV	inEnhancer	hNPC	ENST00000316721.4/MTX1;ENST00000368376.3/MTX1;ENST00000368378.3/THBS3;ENST00000457183.2/THBS3;ENST00000541576.1/THBS3;ENST00000541990.1/THBS3;ENST00000609421.1/MTX1	MELA-AU
chr16	84645030	84645031	SNV	inEnhancer	hNPC	ENST00000316721.4/MTX1;ENST00000368376.3/MTX1;ENST00000368378.3/THBS3;ENST00000457183.2/THBS3;ENST00000541576.1/THBS3;ENST00000541990.1/THBS3;ENST00000609421.1/MTX1	PACA-AU
chr18	13508531	13508532	SNV	inEnhancer	hNPC	ENST00000316721.4/MTX1;ENST00000368376.3/MTX1;ENST00000368378.3/THBS3;ENST00000457183.2/THBS3;ENST00000541990.1/THBS3;ENST00000609421.1/MTX1	LAML-KR
chr19	6071387	6071388	SNV	inEnhancer	hNPC	ENST00000316721.4/MTX1;ENST00000368376.3/MTX1;ENST00000368378.3/THBS3;ENST00000457183.2/THBS3;ENST00000541990.1/THBS3;ENST00000609421.1/MTX1	MELA-AU
chr19	6071467	6071468	SNV	inEnhancer	hNPC	ENST00000316721.4/MTX1;ENST00000368376.3/MTX1;ENST00000368378.3/THBS3;ENST00000457183.2/THBS3;ENST00000541990.1/THBS3;ENST00000609421.1/MTX1	MELA-AU
chr22	42253038	42253039	SNV	inEnhancer	hNPC	ENST00000316721.4/MTX1;ENST00000368376.3/MTX1;ENST00000368378.3/THBS3;ENST00000457183.2/THBS3;ENST00000541990.1/THBS3;ENST00000609421.1/MTX1	BRCA-EU|BRCA-FR
chr22	46912408	46912409	SNV	inEnhancer	hNPC	ENST00000316721.4/MTX1;ENST00000368376.3/MTX1;ENST00000368378.3/THBS3;ENST00000457183.2/THBS3;ENST00000541990.1/THBS3;ENST00000609421.1/MTX1	ESAD-UK|MALY-DE
chr22	46912408	46912409	del	inEnhancer	hNPC	ENST00000316721.4/MTX1;ENST00000368376.3/MTX1;ENST00000368378.3/THBS3;ENST00000457183.2/THBS3;ENST00000541990.1/THBS3;ENST00000609421.1/MTX1	LIRI-JP
chr1	100928077	100928078	SNV	inEnhancer	GM12878	ENST00000367364.1/PTPRC;ENST00000367367.4/PTPRC;ENST00000367376.2/PTPRC;ENST00000418674.1/PTPRC;ENST00000442510.2/PTPRC;ENST00000530727.1/PTPRC	PACA-CA
chr1	117059443	117059444	SNV	inEnhancer	GM12878	ENST00000367364.1/PTPRC;ENST00000367367.4/PTPRC;ENST00000367376.2/PTPRC;ENST00000418674.1/PTPRC;ENST00000442510.2/PTPRC;ENST00000530727.1/PTPRC	PACA-CA
chr1	198608802	198608803	SNV	inPromoter	GM12878	ENST00000367364.1/PTPRC;ENST00000367367.4/PTPRC;ENST00000367376.2/PTPRC;ENST00000367379.1/PTPRC;ENST00000418674.1/PTPRC;ENST00000442510.2/PTPRC;ENST00000530727.1/PTPRC	ESAD-UK
chr1	198608820	198608821	SNV	inPromoter	GM12878	ENST00000367364.1/PTPRC;ENST00000367367.4/PTPRC;ENST00000367376.2/PTPRC;ENST00000367379.1/PTPRC;ENST00000418674.1/PTPRC;ENST00000442510.2/PTPRC;ENST00000530727.1/PTPRC	SKCA-BR
chr1	198608829	198608830	SNV	inPromoter	GM12878	ENST00000367364.1/PTPRC;ENST00000367367.4/PTPRC;ENST00000367376.2/PTPRC;ENST00000367379.1/PTPRC;ENST00000418674.1/PTPRC;ENST00000442510.2/PTPRC;ENST00000530727.1/PTPRC	MELA-AU
chr1	198608843	198608844	SNV	inPromoter	GM12878	ENST00000367364.1/PTPRC;ENST00000367367.4/PTPRC;ENST00000367376.2/PTPRC;ENST00000367379.1/PTPRC;ENST00000418674.1/PTPRC;ENST00000442510.2/PTPRC;ENST00000530727.1/PTPRC	MELA-AU
chr1	198608857	198608858	SNV	inPromoter	GM12878	ENST00000367364.1/PTPRC;ENST00000367367.4/PTPRC;ENST00000367376.2/PTPRC;ENST00000367379.1/PTPRC;ENST00000418674.1/PTPRC;ENST00000442510.2/PTPRC;ENST00000530727.1/PTPRC	LICA-CN
chr1	198608862	198608863	SNV	inPromoter	GM12878	ENST00000367364.1/PTPRC;ENST00000367367.4/PTPRC;ENST00000367376.2/PTPRC;ENST00000367379.1/PTPRC;ENST00000418674.1/PTPRC;ENST00000442510.2/PTPRC;ENST00000530727.1/PTPRC	MALY-DE
chr1	198610651	198610652	SNV	inPromoter	GM12878	ENST00000367364.1/PTPRC;ENST00000367367.4/PTPRC;ENST00000367376.2/PTPRC;ENST00000367379.1/PTPRC;ENST00000418674.1/PTPRC;ENST00000442510.2/PTPRC;ENST00000530727.1/PTPRC	COCA-CN
chr1	198610652	198610653	SNV	inPromoter	GM12878	ENST00000367364.1/PTPRC;ENST00000367367.4/PTPRC;ENST00000367376.2/PTPRC;ENST00000367379.1/PTPRC;ENST00000418674.1/PTPRC;ENST00000442510.2/PTPRC;ENST00000530727.1/PTPRC	LIRI-JP
chr1	198610777	198610778	SNV	inPromoter	GM12878	ENST00000367364.1/PTPRC;ENST00000367367.4/PTPRC;ENST00000367376.2/PTPRC;ENST00000367379.1/PTPRC;ENST00000418674.1/PTPRC;ENST00000442510.2/PTPRC;ENST00000530727.1/PTPRC	MALY-DE
chr1	198611244	198611245	SNV	inPromoter	GM12878	ENST00000367364.1/PTPRC;ENST00000367367.4/PTPRC;ENST00000367376.2/PTPRC;ENST00000367379.1/PTPRC;ENST00000418674.1/PTPRC;ENST00000442510.2/PTPRC;ENST00000530727.1/PTPRC	GACA-CN
chr1	198611256	198611257	SNV	inPromoter	GM12878	ENST00000367364.1/PTPRC;ENST00000367367.4/PTPRC;ENST00000367376.2/PTPRC;ENST00000367379.1/PTPRC;ENST00000418674.1/PTPRC;ENST00000442510.2/PTPRC;ENST00000530727.1/PTPRC	LUSC-KR
chr1	198611271	198611272	SNV	inPromoter	GM12878	ENST00000367364.1/PTPRC;ENST00000367367.4/PTPRC;ENST00000367376.2/PTPRC;ENST00000367379.1/PTPRC;ENST00000418674.1/PTPRC;ENST00000442510.2/PTPRC;ENST00000530727.1/PTPRC	MELA-AU
chr1	198611298	198611299	SNV	inPromoter	GM12878	ENST00000367364.1/PTPRC;ENST00000367367.4/PTPRC;ENST00000367376.2/PTPRC;ENST00000367379.1/PTPRC;ENST00000418674.1/PTPRC;ENST00000442510.2/PTPRC;ENST00000530727.1/PTPRC	MELA-AU
chr1	198611334	198611335	SNV	inPromoter	GM12878	ENST00000367364.1/PTPRC;ENST00000367367.4/PTPRC;ENST00000367376.2/PTPRC;ENST00000367379.1/PTPRC;ENST00000418674.1/PTPRC;ENST00000442510.2/PTPRC;ENST00000530727.1/PTPRC	MELA-AU
chr1	198611612	198611613	SNV	inPromoter	GM12878	ENST00000367364.1/PTPRC;ENST00000367367.4/PTPRC;ENST00000367376.2/PTPRC;ENST00000367379.1/PTPRC;ENST00000418674.1/PTPRC;ENST00000442510.2/PTPRC;ENST00000530727.1/PTPRC	MELA-AU
chr1	198611630	198611631	SNV	inPromoter	GM12878	ENST00000367364.1/PTPRC;ENST00000367367.4/PTPRC;ENST00000367376.2/PTPRC;ENST00000367379.1/PTPRC;ENST00000418674.1/PTPRC;ENST00000442510.2/PTPRC;ENST00000530727.1/PTPRC	MELA-AU
chr1	198612347	198612348	SNV	inPromoter	GM12878	ENST00000367364.1/PTPRC;ENST00000367367.4/PTPRC;ENST00000367376.2/PTPRC;ENST00000367379.1/PTPRC;ENST00000418674.1/PTPRC;ENST00000442510.2/PTPRC;ENST00000530727.1/PTPRC	BRCA-EU|BRCA-FR
chr1	198612363	198612364	SNV	inPromoter	GM12878	ENST00000367364.1/PTPRC;ENST00000367367.4/PTPRC;ENST00000367376.2/PTPRC;ENST00000367379.1/PTPRC;ENST00000418674.1/PTPRC;ENST00000442510.2/PTPRC;ENST00000530727.1/PTPRC	SKCA-BR
chr1	198612369	198612370	SNV	inPromoter	GM12878	ENST00000367364.1/PTPRC;ENST00000367367.4/PTPRC;ENST00000367376.2/PTPRC;ENST00000367379.1/PTPRC;ENST00000418674.1/PTPRC;ENST00000442510.2/PTPRC;ENST00000530727.1/PTPRC	ESAD-UK
chr1	198612492	198612493	SNV	inPromoter	GM12878	ENST00000367364.1/PTPRC;ENST00000367367.4/PTPRC;ENST00000367376.2/PTPRC;ENST00000418674.1/PTPRC;ENST00000442510.2/PTPRC;ENST00000530727.1/PTPRC	ESAD-UK
chr1	198612511	198612512	SNV	inPromoter	GM12878	ENST00000367364.1/PTPRC;ENST00000367367.4/PTPRC;ENST00000367376.2/PTPRC;ENST00000418674.1/PTPRC;ENST00000442510.2/PTPRC;ENST00000530727.1/PTPRC	MELA-AU
chr1	198612524	198612528	del	inPromoter	GM12878	ENST00000367364.1/PTPRC;ENST00000367367.4/PTPRC;ENST00000367376.2/PTPRC;ENST00000418674.1/PTPRC;ENST00000442510.2/PTPRC;ENST00000530727.1/PTPRC	PEME-CA
chr1	198612528	198612529	SNV	inPromoter	GM12878	ENST00000367364.1/PTPRC;ENST00000367367.4/PTPRC;ENST00000367376.2/PTPRC;ENST00000418674.1/PTPRC;ENST00000442510.2/PTPRC;ENST00000530727.1/PTPRC	MELA-AU
chr1	198612636	198612637	SNV	inPromoter	GM12878	ENST00000367364.1/PTPRC;ENST00000367367.4/PTPRC;ENST00000367376.2/PTPRC;ENST00000418674.1/PTPRC;ENST00000442510.2/PTPRC;ENST00000530727.1/PTPRC	LIRI-JP
chr1	198612646	198612647	SNV	inPromoter	GM12878	ENST00000367364.1/PTPRC;ENST00000367367.4/PTPRC;ENST00000367376.2/PTPRC;ENST00000418674.1/PTPRC;ENST00000442510.2/PTPRC;ENST00000530727.1/PTPRC	LICA-FR
chr1	198612925	198612926	SNV	inPromoter	GM12878	ENST00000367364.1/PTPRC;ENST00000367367.4/PTPRC;ENST00000367376.2/PTPRC;ENST00000418674.1/PTPRC;ENST00000442510.2/PTPRC;ENST00000530727.1/PTPRC	RECA-EU
chr1	198612928	198612929	SNV	inPromoter	GM12878	ENST00000367364.1/PTPRC;ENST00000367367.4/PTPRC;ENST00000367376.2/PTPRC;ENST00000418674.1/PTPRC;ENST00000442510.2/PTPRC;ENST00000530727.1/PTPRC	PACA-CA
chr1	198612955	198612956	SNV	inPromoter	GM12878	ENST00000367364.1/PTPRC;ENST00000367367.4/PTPRC;ENST00000367376.2/PTPRC;ENST00000418674.1/PTPRC;ENST00000442510.2/PTPRC;ENST00000530727.1/PTPRC	LIRI-JP
chr1	198612958	198612959	SNV	inPromoter	GM12878	ENST00000367364.1/PTPRC;ENST00000367367.4/PTPRC;ENST00000367376.2/PTPRC;ENST00000418674.1/PTPRC;ENST00000442510.2/PTPRC;ENST00000530727.1/PTPRC	BRCA-EU|ORCA-IN
chr7	69124436	69124437	ins	inEnhancer	GM12878	ENST00000367364.1/PTPRC;ENST00000367367.4/PTPRC;ENST00000367376.2/PTPRC;ENST00000367379.1/PTPRC;ENST00000418674.1/PTPRC;ENST00000442510.2/PTPRC;ENST00000530727.1/PTPRC	BTCA-SG
chr7	69124437	69124439	del	inEnhancer	GM12878	ENST00000367364.1/PTPRC;ENST00000367367.4/PTPRC;ENST00000367376.2/PTPRC;ENST00000367379.1/PTPRC;ENST00000418674.1/PTPRC;ENST00000442510.2/PTPRC;ENST00000530727.1/PTPRC	BTCA-SG
chr7	69124459	69124460	SNV	inEnhancer	GM12878	ENST00000367364.1/PTPRC;ENST00000367367.4/PTPRC;ENST00000367376.2/PTPRC;ENST00000367379.1/PTPRC;ENST00000418674.1/PTPRC;ENST00000442510.2/PTPRC;ENST00000530727.1/PTPRC	PBCA-US
chr7	69124486	69124487	SNV	inEnhancer	GM12878	ENST00000367364.1/PTPRC;ENST00000367367.4/PTPRC;ENST00000367376.2/PTPRC;ENST00000367379.1/PTPRC;ENST00000418674.1/PTPRC;ENST00000442510.2/PTPRC;ENST00000530727.1/PTPRC	PBCA-DE
chr7	69124492	69124493	SNV	inEnhancer	GM12878	ENST00000367364.1/PTPRC;ENST00000367367.4/PTPRC;ENST00000367376.2/PTPRC;ENST00000367379.1/PTPRC;ENST00000418674.1/PTPRC;ENST00000442510.2/PTPRC;ENST00000530727.1/PTPRC	LICA-CN
chr7	69124548	69124549	del	inEnhancer	GM12878	ENST00000367364.1/PTPRC;ENST00000367367.4/PTPRC;ENST00000367376.2/PTPRC;ENST00000367379.1/PTPRC;ENST00000418674.1/PTPRC;ENST00000442510.2/PTPRC;ENST00000530727.1/PTPRC	ESAD-UK
chr7	69124585	69124586	SNV	inEnhancer	GM12878	ENST00000367364.1/PTPRC;ENST00000367367.4/PTPRC;ENST00000367376.2/PTPRC;ENST00000367379.1/PTPRC;ENST00000418674.1/PTPRC;ENST00000442510.2/PTPRC;ENST00000530727.1/PTPRC	SKCA-BR
chr7	69124589	69124590	ins	inEnhancer	GM12878	ENST00000367364.1/PTPRC;ENST00000367367.4/PTPRC;ENST00000367376.2/PTPRC;ENST00000367379.1/PTPRC;ENST00000418674.1/PTPRC;ENST00000442510.2/PTPRC;ENST00000530727.1/PTPRC	LMS-FR
chr7	120051929	120051930	SNV	inEnhancer	GM12878	ENST00000367364.1/PTPRC;ENST00000367367.4/PTPRC;ENST00000367376.2/PTPRC;ENST00000367379.1/PTPRC;ENST00000418674.1/PTPRC;ENST00000442510.2/PTPRC;ENST00000530727.1/PTPRC	LIRI-JP
chr7	120051951	120051952	SNV	inEnhancer	GM12878	ENST00000367364.1/PTPRC;ENST00000367367.4/PTPRC;ENST00000367376.2/PTPRC;ENST00000367379.1/PTPRC;ENST00000418674.1/PTPRC;ENST00000442510.2/PTPRC;ENST00000530727.1/PTPRC	MELA-AU
chr7	120051981	120051982	SNV	inEnhancer	GM12878	ENST00000367364.1/PTPRC;ENST00000367367.4/PTPRC;ENST00000367376.2/PTPRC;ENST00000367379.1/PTPRC;ENST00000418674.1/PTPRC;ENST00000442510.2/PTPRC;ENST00000530727.1/PTPRC	ESAD-UK
chr10	44506250	44506251	SNV	inEnhancer	GM12878	ENST00000367364.1/PTPRC;ENST00000367367.4/PTPRC;ENST00000367376.2/PTPRC;ENST00000367379.1/PTPRC;ENST00000418674.1/PTPRC;ENST00000442510.2/PTPRC;ENST00000530727.1/PTPRC	MELA-AU
chr10	44506264	44506265	SNV	inEnhancer	GM12878	ENST00000367364.1/PTPRC;ENST00000367367.4/PTPRC;ENST00000367376.2/PTPRC;ENST00000367379.1/PTPRC;ENST00000418674.1/PTPRC;ENST00000442510.2/PTPRC;ENST00000530727.1/PTPRC	MELA-AU
chr10	44506277	44506278	SNV	inEnhancer	GM12878	ENST00000367364.1/PTPRC;ENST00000367367.4/PTPRC;ENST00000367376.2/PTPRC;ENST00000367379.1/PTPRC;ENST00000418674.1/PTPRC;ENST00000442510.2/PTPRC;ENST00000530727.1/PTPRC	MELA-AU
chr10	44506278	44506279	SNV	inEnhancer	GM12878	ENST00000367364.1/PTPRC;ENST00000367367.4/PTPRC;ENST00000367376.2/PTPRC;ENST00000367379.1/PTPRC;ENST00000418674.1/PTPRC;ENST00000442510.2/PTPRC;ENST00000530727.1/PTPRC	MELA-AU
chr2	9758727	9758728	SNV	inEnhancer	HeLa	ENST00000234111.4/ODC1;ENST00000405333.1/ODC1;ENST00000443218.1/ODC1;ENST00000547349.1/RP11-320M2.1;ENST00000553181.1/RP11-320M2.1	MELA-AU
chr2	9758746	9758747	SNV	inEnhancer	HeLa	ENST00000234111.4/ODC1;ENST00000405333.1/ODC1;ENST00000443218.1/ODC1;ENST00000547349.1/RP11-320M2.1;ENST00000553181.1/RP11-320M2.1	PACA-CA
chr2	10585520	10585521	SNV	inPromoter	HeLa	ENST00000234111.4/ODC1;ENST00000405333.1/ODC1;ENST00000443218.1/ODC1;ENST00000547349.1/RP11-320M2.1;ENST00000553181.1/RP11-320M2.1	LIRI-JP
chr2	10585722	10585723	SNV	inPromoter	HeLa	ENST00000234111.4/ODC1;ENST00000405333.1/ODC1;ENST00000443218.1/ODC1;ENST00000547349.1/RP11-320M2.1;ENST00000553181.1/RP11-320M2.1	BRCA-EU
chr2	10585996	10585997	SNV	inPromoter	HeLa	ENST00000234111.4/ODC1;ENST00000405333.1/ODC1;ENST00000443218.1/ODC1;ENST00000547349.1/RP11-320M2.1;ENST00000553181.1/RP11-320M2.1	MELA-AU
chr2	10585996	10585997	SNV	inPromoter	HeLa	ENST00000234111.4/ODC1;ENST00000405333.1/ODC1;ENST00000443218.1/ODC1;ENST00000547349.1/RP11-320M2.1;ENST00000553181.1/RP11-320M2.1	MELA-AU
chr2	10586014	10586015	SNV	inPromoter	HeLa	ENST00000234111.4/ODC1;ENST00000405333.1/ODC1;ENST00000443218.1/ODC1;ENST00000547349.1/RP11-320M2.1;ENST00000553181.1/RP11-320M2.1	SKCA-BR
chr2	10586021	10586022	SNV	inPromoter	HeLa	ENST00000234111.4/ODC1;ENST00000405333.1/ODC1;ENST00000443218.1/ODC1;ENST00000547349.1/RP11-320M2.1;ENST00000553181.1/RP11-320M2.1	PBCA-DE
chr2	10586021	10586022	SNV	inPromoter	HeLa	ENST00000234111.4/ODC1;ENST00000405333.1/ODC1;ENST00000443218.1/ODC1;ENST00000547349.1/RP11-320M2.1;ENST00000553181.1/RP11-320M2.1	PBCA-DE
chr2	10586345	10586346	SNV	inPromoter	HeLa	ENST00000234111.4/ODC1;ENST00000405333.1/ODC1;ENST00000443218.1/ODC1;ENST00000547349.1/RP11-320M2.1;ENST00000553181.1/RP11-320M2.1	BRCA-EU
chr2	10586362	10586363	SNV	inPromoter	HeLa	ENST00000234111.4/ODC1;ENST00000405333.1/ODC1;ENST00000443218.1/ODC1;ENST00000547349.1/RP11-320M2.1;ENST00000553181.1/RP11-320M2.1	PBCA-US|SKCA-BR
chr2	10586391	10586392	SNV	inPromoter	HeLa	ENST00000234111.4/ODC1;ENST00000405333.1/ODC1;ENST00000443218.1/ODC1;ENST00000547349.1/RP11-320M2.1;ENST00000553181.1/RP11-320M2.1	MALY-DE
chr2	10586510	10586511	SNV	inPromoter	HeLa	ENST00000234111.4/ODC1;ENST00000405333.1/ODC1;ENST00000443218.1/ODC1;ENST00000547349.1/RP11-320M2.1;ENST00000553181.1/RP11-320M2.1	ESAD-UK
chr2	10586730	10586731	SNV	inPromoter	HeLa	ENST00000234111.4/ODC1;ENST00000405333.1/ODC1;ENST00000443218.1/ODC1;ENST00000547349.1/RP11-320M2.1;ENST00000553181.1/RP11-320M2.1	PBCA-US
chr2	10586754	10586755	SNV	inPromoter	HeLa	ENST00000234111.4/ODC1;ENST00000405333.1/ODC1;ENST00000443218.1/ODC1;ENST00000547349.1/RP11-320M2.1;ENST00000553181.1/RP11-320M2.1	ESAD-UK
chr2	10586789	10586790	SNV	inPromoter	HeLa	ENST00000234111.4/ODC1;ENST00000405333.1/ODC1;ENST00000443218.1/ODC1;ENST00000547349.1/RP11-320M2.1;ENST00000553181.1/RP11-320M2.1	ESAD-UK|COCA-CN|LICA-CN
chr2	10587314	10587315	SNV	inPromoter	HeLa	ENST00000234111.4/ODC1;ENST00000383906.1/SNORA80B;ENST00000405333.1/ODC1;ENST00000443218.1/ODC1;ENST00000547349.1/RP11-320M2.1;ENST00000553181.1/RP11-320M2.1	PAEN-AU
chr2	10587334	10587335	SNV	inPromoter	HeLa	ENST00000234111.4/ODC1;ENST00000383906.1/SNORA80B;ENST00000405333.1/ODC1;ENST00000443218.1/ODC1;ENST00000547349.1/RP11-320M2.1;ENST00000553181.1/RP11-320M2.1	MELA-AU
chr2	10587335	10587336	SNV	inPromoter	HeLa	ENST00000234111.4/ODC1;ENST00000383906.1/SNORA80B;ENST00000405333.1/ODC1;ENST00000443218.1/ODC1;ENST00000547349.1/RP11-320M2.1;ENST00000553181.1/RP11-320M2.1	MALY-DE
chr2	10587348	10587349	SNV	inPromoter	HeLa	ENST00000234111.4/ODC1;ENST00000383906.1/SNORA80B;ENST00000405333.1/ODC1;ENST00000443218.1/ODC1;ENST00000547349.1/RP11-320M2.1;ENST00000553181.1/RP11-320M2.1	MALY-DE
chr2	10587416	10587425	del	inPromoter	HeLa	ENST00000234111.4/ODC1;ENST00000383906.1/SNORA80B;ENST00000405333.1/ODC1;ENST00000443218.1/ODC1;ENST00000547349.1/RP11-320M2.1;ENST00000553181.1/RP11-320M2.1	PRAD-CA
chr2	10589329	10589330	SNV	inPromoter	HeLa	ENST00000234111.4/ODC1;ENST00000383906.1/SNORA80B;ENST00000404616.2/AC007249.3;ENST00000405333.1/ODC1;ENST00000443218.1/ODC1;ENST00000547349.1/RP11-320M2.1;ENST00000553181.1/RP11-320M2.1	LINC-JP
chr2	10589340	10589341	SNV	inPromoter	HeLa	ENST00000234111.4/ODC1;ENST00000383906.1/SNORA80B;ENST00000404616.2/AC007249.3;ENST00000405333.1/ODC1;ENST00000443218.1/ODC1;ENST00000547349.1/RP11-320M2.1;ENST00000553181.1/RP11-320M2.1	LUSC-KR
chr2	10589670	10589671	SNV	inPromoter	HeLa	ENST00000234111.4/ODC1;ENST00000383906.1/SNORA80B;ENST00000404616.2/AC007249.3;ENST00000405333.1/ODC1;ENST00000443218.1/ODC1;ENST00000547349.1/RP11-320M2.1;ENST00000553181.1/RP11-320M2.1	OV-AU
chr2	10589689	10589690	SNV	inPromoter	HeLa	ENST00000234111.4/ODC1;ENST00000383906.1/SNORA80B;ENST00000404616.2/AC007249.3;ENST00000405333.1/ODC1;ENST00000443218.1/ODC1;ENST00000547349.1/RP11-320M2.1;ENST00000553181.1/RP11-320M2.1	BOCA-UK
chr2	10589697	10589698	SNV	inPromoter	HeLa	ENST00000234111.4/ODC1;ENST00000383906.1/SNORA80B;ENST00000404616.2/AC007249.3;ENST00000405333.1/ODC1;ENST00000443218.1/ODC1;ENST00000547349.1/RP11-320M2.1;ENST00000553181.1/RP11-320M2.1	BRCA-EU|SKCA-BR
chr2	10590109	10590110	SNV	inPromoter	HeLa	ENST00000234111.4/ODC1;ENST00000383906.1/SNORA80B;ENST00000404616.2/AC007249.3;ENST00000405333.1/ODC1;ENST00000443218.1/ODC1;ENST00000547349.1/RP11-320M2.1;ENST00000553181.1/RP11-320M2.1	GACA-JP
chr2	11447994	11447995	SNV	inEnhancer	HeLa	ENST00000234111.4/ODC1;ENST00000405333.1/ODC1;ENST00000443218.1/ODC1;ENST00000547349.1/RP11-320M2.1;ENST00000553181.1/RP11-320M2.1	SKCA-BR
chr2	11471853	11471854	SNV	inEnhancer	HeLa	ENST00000234111.4/ODC1;ENST00000405333.1/ODC1;ENST00000443218.1/ODC1;ENST00000547349.1/RP11-320M2.1;ENST00000553181.1/RP11-320M2.1	LICA-FR
chr2	11471881	11471882	SNV	inEnhancer	HeLa	ENST00000234111.4/ODC1;ENST00000405333.1/ODC1;ENST00000443218.1/ODC1;ENST00000547349.1/RP11-320M2.1;ENST00000553181.1/RP11-320M2.1	LMS-FR
chr2	11471923	11471924	SNV	inEnhancer	HeLa	ENST00000234111.4/ODC1;ENST00000405333.1/ODC1;ENST00000443218.1/ODC1;ENST00000547349.1/RP11-320M2.1;ENST00000553181.1/RP11-320M2.1	EOPC-DE
chr4	110217283	110217284	del	inEnhancer	HeLa	ENST00000234111.4/ODC1;ENST00000383906.1/SNORA80B;ENST00000405333.1/ODC1;ENST00000443218.1/ODC1;ENST00000547349.1/RP11-320M2.1;ENST00000553181.1/RP11-320M2.1	PACA-AU
chr5	58823882	58823883	SNV	inEnhancer	HeLa	ENST00000234111.4/ODC1;ENST00000405333.1/ODC1;ENST00000443218.1/ODC1;ENST00000547349.1/RP11-320M2.1;ENST00000553181.1/RP11-320M2.1	ESAD-UK
chr5	58823902	58823903	SNV	inEnhancer	HeLa	ENST00000234111.4/ODC1;ENST00000405333.1/ODC1;ENST00000443218.1/ODC1;ENST00000547349.1/RP11-320M2.1;ENST00000553181.1/RP11-320M2.1	ESAD-UK
chr5	58841203	58841204	SNV	inEnhancer	HeLa	ENST00000234111.4/ODC1;ENST00000383906.1/SNORA80B;ENST00000404616.2/AC007249.3;ENST00000405333.1/ODC1;ENST00000443218.1/ODC1;ENST00000547349.1/RP11-320M2.1;ENST00000553181.1/RP11-320M2.1	MALY-DE
chr7	74078140	74078141	del	inEnhancer	GM12878	ENST00000234111.4/ODC1;ENST00000405333.1/ODC1;ENST00000443218.1/ODC1;ENST00000547349.1/RP11-320M2.1;ENST00000553181.1/RP11-320M2.1	BTCA-SG|PACA-CA
chr7	74078279	74078280	SNV	inEnhancer	GM12878	ENST00000234111.4/ODC1;ENST00000405333.1/ODC1;ENST00000443218.1/ODC1;ENST00000547349.1/RP11-320M2.1;ENST00000553181.1/RP11-320M2.1	MELA-AU
chr7	74078286	74078287	SNV	inEnhancer	GM12878	ENST00000234111.4/ODC1;ENST00000405333.1/ODC1;ENST00000443218.1/ODC1;ENST00000547349.1/RP11-320M2.1;ENST00000553181.1/RP11-320M2.1	LIRI-JP
chr11	68108155	68108156	SNV	inEnhancer	HeLa	ENST00000234111.4/ODC1;ENST00000383906.1/SNORA80B;ENST00000405333.1/ODC1;ENST00000443218.1/ODC1;ENST00000547349.1/RP11-320M2.1;ENST00000553181.1/RP11-320M2.1	MELA-AU
chr17	62627398	62627399	SNV	inEnhancer	HeLa	ENST00000234111.4/ODC1;ENST00000405333.1/ODC1;ENST00000443218.1/ODC1;ENST00000547349.1/RP11-320M2.1;ENST00000553181.1/RP11-320M2.1	LUSC-KR
chr1	8664246	8664247	SNV	inEnhancer	hNPC	ENST00000272298.7/CALM2;ENST00000456319.1/CALM2	PBCA-US
chr1	8664327	8664328	SNV	inEnhancer	hNPC	ENST00000272298.7/CALM2;ENST00000456319.1/CALM2	LIRI-JP
chr1	8664338	8664339	SNV	inEnhancer	hNPC	ENST00000272298.7/CALM2;ENST00000456319.1/CALM2	BRCA-EU|BRCA-FR
chr1	8752676	8752677	SNV	inEnhancer	hNPC	ENST00000272298.7/CALM2;ENST00000456319.1/CALM2	MELA-AU
chr1	8752701	8752702	SNV	inEnhancer	hNPC	ENST00000272298.7/CALM2;ENST00000456319.1/CALM2	ESAD-UK
chr1	36699021	36699022	SNV	inEnhancer	HeLa	ENST00000272298.7/CALM2;ENST00000456319.1/CALM2	PRAD-UK
chr1	38558041	38558042	SNV	inEnhancer	hNPC	ENST00000272298.7/CALM2;ENST00000456319.1/CALM2	ESAD-UK|LICA-FR
chr1	38558105	38558106	SNV	inEnhancer	hNPC	ENST00000272298.7/CALM2;ENST00000456319.1/CALM2	MELA-AU
chr1	38588037	38588038	SNV	inEnhancer	hNPC	ENST00000272298.7/CALM2;ENST00000456319.1/CALM2	ESAD-UK
chr1	82314121	82314122	SNV	inEnhancer	hNPC	ENST00000272298.7/CALM2;ENST00000456319.1/CALM2	OV-AU
chr1	82314130	82314131	SNV	inEnhancer	hNPC	ENST00000272298.7/CALM2;ENST00000456319.1/CALM2	BTCA-SG
chr1	82314136	82314137	SNV	inEnhancer	hNPC	ENST00000272298.7/CALM2;ENST00000456319.1/CALM2	MELA-AU
chr1	82314139	82314140	SNV	inEnhancer	hNPC	ENST00000272298.7/CALM2;ENST00000456319.1/CALM2	MALY-DE
chr1	85942938	85942939	SNV	inEnhancer	hNPC	ENST00000272298.7/CALM2;ENST00000456319.1/CALM2	MELA-AU
chr1	85957551	85957552	SNV	inEnhancer	hNPC	ENST00000272298.7/CALM2;ENST00000456319.1/CALM2	OV-AU
chr1	182257886	182257887	SNV	inEnhancer	K562	ENST00000272298.7/CALM2;ENST00000456319.1/CALM2	MELA-AU
chr1	182257900	182257901	SNV	inEnhancer	K562	ENST00000272298.7/CALM2;ENST00000456319.1/CALM2	MELA-AU
chr1	182257937	182257938	SNV	inEnhancer	K562	ENST00000272298.7/CALM2;ENST00000456319.1/CALM2	ESAD-UK
chr1	182257967	182257968	SNV	inEnhancer	K562	ENST00000272298.7/CALM2;ENST00000456319.1/CALM2	BRCA-EU
chr1	230315241	230315242	SNV	inEnhancer	HeLa	ENST00000272298.7/CALM2;ENST00000456319.1/CALM2	SKCA-BR|ESAD-UK
chr2	1708076	1708077	SNV	inEnhancer	IMR90	ENST00000272298.7/CALM2;ENST00000456319.1/CALM2	MELA-AU
chr2	1734901	1734902	SNV	inEnhancer	hNPC	ENST00000272298.7/CALM2;ENST00000456319.1/CALM2	MELA-AU
chr2	1734914	1734915	ins	inEnhancer	hNPC	ENST00000272298.7/CALM2;ENST00000456319.1/CALM2	BTCA-SG
chr2	1734923	1734924	ins	inEnhancer	hNPC	ENST00000272298.7/CALM2;ENST00000456319.1/CALM2	LMS-FR|BTCA-SG
chr2	1734923	1734924	SNV	inEnhancer	hNPC	ENST00000272298.7/CALM2;ENST00000456319.1/CALM2	MELA-AU
chr2	1734924	1734925	ins	inEnhancer	hNPC	ENST00000272298.7/CALM2;ENST00000456319.1/CALM2	LMS-FR
chr2	1734950	1734952	del	inEnhancer	hNPC	ENST00000272298.7/CALM2;ENST00000456319.1/CALM2	LMS-FR
chr2	1734951	1734952	ins	inEnhancer	hNPC	ENST00000272298.7/CALM2;ENST00000456319.1/CALM2	LMS-FR
chr2	1734953	1734954	SNV	inEnhancer	hNPC	ENST00000272298.7/CALM2;ENST00000456319.1/CALM2	SKCA-BR
chr2	1734968	1734969	SNV	inEnhancer	hNPC	ENST00000272298.7/CALM2;ENST00000456319.1/CALM2	ESAD-UK
chr2	11471165	11471166	ins	inEnhancer	HeLa	ENST00000272298.7/CALM2;ENST00000456319.1/CALM2	LMS-FR
chr2	11471167	11471168	ins	inEnhancer	HeLa	ENST00000272298.7/CALM2;ENST00000456319.1/CALM2	SKCA-BR
chr2	11471181	11471182	ins	inEnhancer	HeLa	ENST00000272298.7/CALM2;ENST00000456319.1/CALM2	LMS-FR
chr2	11471183	11471184	ins	inEnhancer	HeLa	ENST00000272298.7/CALM2;ENST00000456319.1/CALM2	LMS-FR
chr2	11471241	11471242	SNV	inEnhancer	HeLa	ENST00000272298.7/CALM2;ENST00000456319.1/CALM2	PRAD-CA
chr2	23628704	23628705	SNV	inEnhancer	HeLa	ENST00000272298.7/CALM2;ENST00000456319.1/CALM2	LAML-KR
chr2	23628730	23628731	SNV	inEnhancer	HeLa	ENST00000272298.7/CALM2;ENST00000456319.1/CALM2	LAML-KR
chr2	23628739	23628740	SNV	inEnhancer	HeLa	ENST00000272298.7/CALM2;ENST00000456319.1/CALM2	SKCA-BR
chr2	36629751	36629752	SNV	inEnhancer	HeLa	ENST00000272298.7/CALM2;ENST00000456319.1/CALM2	PACA-AU
chr2	36672196	36672197	SNV	inEnhancer	IMR90	ENST00000272298.7/CALM2;ENST00000456319.1/CALM2	MELA-AU
chr2	36707206	36707207	SNV	inEnhancer	IMR90	ENST00000272298.7/CALM2;ENST00000456319.1/CALM2	MELA-AU
chr2	36755200	36755201	SNV	inEnhancer	IMR90	ENST00000272298.7/CALM2;ENST00000456319.1/CALM2	PRAD-UK
chr2	36755205	36755206	SNV	inEnhancer	IMR90	ENST00000272298.7/CALM2;ENST00000456319.1/CALM2	LICA-CN
chr2	45927639	45927640	SNV	inEnhancer	GM12878	ENST00000272298.7/CALM2;ENST00000456319.1/CALM2	GACA-CN
chr2	45974962	45974963	SNV	inEnhancer	GM12878	ENST00000272298.7/CALM2;ENST00000456319.1/CALM2	ESAD-UK
chr2	46938990	46938991	SNV	inEnhancer	hNPC	ENST00000272298.7/CALM2;ENST00000456319.1/CALM2	LIRI-JP
chr2	46939034	46939035	ins	inEnhancer	hNPC	ENST00000272298.7/CALM2;ENST00000456319.1/CALM2	PACA-CA
chr2	46939079	46939080	del	inEnhancer	hNPC	ENST00000272298.7/CALM2;ENST00000456319.1/CALM2	PACA-CA
chr2	46939081	46939095	del	inEnhancer	hNPC	ENST00000272298.7/CALM2;ENST00000456319.1/CALM2	PACA-CA
chr2	47193178	47193179	SNV	inEnhancer	HeLa	ENST00000272298.7/CALM2;ENST00000456319.1/CALM2	RECA-EU
chr2	47193205	47193206	SNV	inEnhancer	HeLa	ENST00000272298.7/CALM2;ENST00000456319.1/CALM2	PACA-CA
chr2	47193246	47193247	SNV	inEnhancer	HeLa	ENST00000272298.7/CALM2;ENST00000456319.1/CALM2	LICA-FR
chr2	47193286	47193287	SNV	inEnhancer	HeLa	ENST00000272298.7/CALM2;ENST00000456319.1/CALM2	MELA-AU
chr2	47197835	47197836	SNV	inEnhancer	HeLa	ENST00000272298.7/CALM2;ENST00000456319.1/CALM2	ESAD-UK
chr2	47197852	47197853	SNV	inEnhancer	HeLa	ENST00000272298.7/CALM2;ENST00000456319.1/CALM2	PACA-AU
chr2	47231063	47231064	SNV	inEnhancer	HeLa	ENST00000272298.7/CALM2;ENST00000456319.1/CALM2	PBCA-US
chr2	47239090	47239091	SNV	inEnhancer	HeLa	ENST00000272298.7/CALM2;ENST00000456319.1/CALM2	MELA-AU
chr2	47243047	47243048	SNV	inEnhancer	HeLa	ENST00000272298.7/CALM2;ENST00000456319.1/CALM2	LAML-KR
chr2	47265993	47265994	SNV	inEnhancer	HeLa	ENST00000272298.7/CALM2;ENST00000456319.1/CALM2	ESAD-UK
chr2	47289032	47289033	SNV	inEnhancer	hNPC	ENST00000272298.7/CALM2;ENST00000456319.1/CALM2	MALY-DE
chr2	47391234	47391235	SNV	inEnhancer	hNPC	ENST00000544123.1/EPB41L3;ENST00000580179.1/EPB41L3;ENST00000581833.1/EPB41L3;ENST00000582703.1/EPB41L3;ENST00000584670.1/EPB41L3	MELA-AU
chr2	47398845	47398847	MNV	inPromoter	GM12878	ENST00000272298.7/CALM2;ENST00000456319.1/CALM2	MELA-AU
chr2	47399520	47399521	SNV	inPromoter	IMR90	ENST00000272298.7/CALM2;ENST00000456319.1/CALM2	LIRI-JP
chr2	47399868	47399890	del	inPromoter	GM12878	ENST00000272298.7/CALM2;ENST00000456319.1/CALM2	LIRI-JP
chr2	47399868	47399890	del	inPromoter	GM12878	ENST00000272298.7/CALM2;ENST00000456319.1/CALM2	LIRI-JP
chr2	47399868	47399890	del	inPromoter	IMR90	ENST00000272298.7/CALM2;ENST00000456319.1/CALM2	LIRI-JP
chr2	47399946	47399950	del	inPromoter	GM12878	ENST00000272298.7/CALM2;ENST00000456319.1/CALM2	BTCA-SG
chr2	47399946	47399951	del	inPromoter	GM12878	ENST00000272298.7/CALM2;ENST00000456319.1/CALM2	BTCA-SG
chr2	47400045	47400046	SNV	inPromoter	IMR90	ENST00000272298.7/CALM2;ENST00000456319.1/CALM2	OV-AU
chr2	47400045	47400046	SNV	inPromoter	K562	ENST00000272298.7/CALM2;ENST00000456319.1/CALM2	OV-AU
chr2	47400166	47400167	SNV	inPromoter	K562	ENST00000272298.7/CALM2;ENST00000456319.1/CALM2	ESAD-UK
chr2	47400203	47400204	SNV	inPromoter	K562	ENST00000272298.7/CALM2;ENST00000456319.1/CALM2	MELA-AU
chr2	47400617	47400618	SNV	inPromoter	hNPC	ENST00000272298.7/CALM2;ENST00000456319.1/CALM2	BRCA-EU
chr2	47400617	47400618	SNV	inPromoter	hNPC	ENST00000272298.7/CALM2;ENST00000456319.1/CALM2	BRCA-EU
chr2	47400617	47400618	SNV	inPromoter	IMR90	ENST00000272298.7/CALM2;ENST00000456319.1/CALM2	BRCA-EU
chr2	47400617	47400618	SNV	inPromoter	IMR90	ENST00000272298.7/CALM2;ENST00000456319.1/CALM2	BRCA-EU
chr2	47400640	47400641	SNV	inPromoter	hNPC	ENST00000272298.7/CALM2;ENST00000456319.1/CALM2	MELA-AU
chr2	47400640	47400641	SNV	inPromoter	IMR90	ENST00000272298.7/CALM2;ENST00000456319.1/CALM2	MELA-AU
chr2	47400640	47400641	SNV	inPromoter	IMR90	ENST00000272298.7/CALM2;ENST00000456319.1/CALM2	MELA-AU
chr2	47400640	47400641	SNV	inPromoter	IMR90	ENST00000272298.7/CALM2;ENST00000456319.1/CALM2	MELA-AU
chr2	47400646	47400647	SNV	inPromoter	hNPC	ENST00000272298.7/CALM2;ENST00000456319.1/CALM2	BRCA-EU
chr2	47400646	47400647	SNV	inPromoter	IMR90	ENST00000272298.7/CALM2;ENST00000456319.1/CALM2	BRCA-EU
chr2	47400646	47400647	SNV	inPromoter	IMR90	ENST00000272298.7/CALM2;ENST00000456319.1/CALM2	BRCA-EU
chr2	47400646	47400647	SNV	inPromoter	IMR90	ENST00000272298.7/CALM2;ENST00000456319.1/CALM2	BRCA-EU
chr2	47400775	47400776	SNV	inPromoter	HeLa	ENST00000272298.7/CALM2;ENST00000456319.1/CALM2	BRCA-EU
chr2	47400775	47400776	SNV	inPromoter	IMR90	ENST00000272298.7/CALM2;ENST00000456319.1/CALM2	BRCA-EU
chr2	47400775	47400776	SNV	inPromoter	IMR90	ENST00000272298.7/CALM2;ENST00000456319.1/CALM2	BRCA-EU
chr2	47400775	47400776	SNV	inPromoter	IMR90	ENST00000272298.7/CALM2;ENST00000456319.1/CALM2	BRCA-EU
chr2	47400775	47400776	SNV	inPromoter	IMR90	ENST00000272298.7/CALM2;ENST00000456319.1/CALM2	BRCA-EU
chr2	47400888	47400889	SNV	inPromoter	hNPC	ENST00000272298.7/CALM2;ENST00000456319.1/CALM2	BRCA-EU
chr2	47400888	47400889	SNV	inPromoter	IMR90	ENST00000272298.7/CALM2;ENST00000456319.1/CALM2	BRCA-EU
chr2	47400910	47400911	SNV	inPromoter	hNPC	ENST00000272298.7/CALM2;ENST00000456319.1/CALM2	LIRI-JP
chr2	47400920	47400921	SNV	inPromoter	HeLa	ENST00000272298.7/CALM2;ENST00000456319.1/CALM2	LIRI-JP
chr2	47400920	47400921	SNV	inPromoter	hNPC	ENST00000272298.7/CALM2;ENST00000456319.1/CALM2	LIRI-JP
chr2	47400957	47400958	SNV	inPromoter	HeLa	ENST00000272298.7/CALM2;ENST00000456319.1/CALM2	ESAD-UK
chr2	47400957	47400958	SNV	inPromoter	HeLa	ENST00000272298.7/CALM2;ENST00000456319.1/CALM2	ESAD-UK
chr2	47400957	47400958	SNV	inPromoter	hNPC	ENST00000272298.7/CALM2;ENST00000456319.1/CALM2	ESAD-UK
chr2	47401124	47401125	SNV	inPromoter	HeLa	ENST00000272298.7/CALM2;ENST00000456319.1/CALM2	ESAD-UK
chr2	47401427	47401428	SNV	inPromoter	GM12878	ENST00000272298.7/CALM2;ENST00000456319.1/CALM2	PACA-CA
chr2	47401427	47401428	SNV	inPromoter	HeLa	ENST00000272298.7/CALM2;ENST00000456319.1/CALM2	PACA-CA
chr2	47401427	47401428	SNV	inPromoter	HeLa	ENST00000272298.7/CALM2;ENST00000456319.1/CALM2	PACA-CA
chr2	47401427	47401428	SNV	inPromoter	HeLa	ENST00000272298.7/CALM2;ENST00000456319.1/CALM2	PACA-CA
chr2	47401427	47401428	SNV	inPromoter	hNPC	ENST00000272298.7/CALM2;ENST00000456319.1/CALM2	PACA-CA
chr2	47401427	47401428	SNV	inPromoter	hNPC	ENST00000272298.7/CALM2;ENST00000456319.1/CALM2	PACA-CA
chr2	47401427	47401428	SNV	inPromoter	IMR90	ENST00000272298.7/CALM2;ENST00000456319.1/CALM2	PACA-CA
chr2	47401427	47401428	SNV	inPromoter	IMR90	ENST00000272298.7/CALM2;ENST00000456319.1/CALM2	PACA-CA
chr2	47401461	47401462	SNV	inPromoter	HeLa	ENST00000272298.7/CALM2;ENST00000456319.1/CALM2	MALY-DE
chr2	47401461	47401462	SNV	inPromoter	HeLa	ENST00000272298.7/CALM2;ENST00000456319.1/CALM2	MALY-DE
chr2	47401461	47401462	SNV	inPromoter	HeLa	ENST00000272298.7/CALM2;ENST00000456319.1/CALM2	MALY-DE
chr2	47401461	47401462	SNV	inPromoter	hNPC	ENST00000272298.7/CALM2;ENST00000456319.1/CALM2	MALY-DE
chr2	47401461	47401462	SNV	inPromoter	hNPC	ENST00000272298.7/CALM2;ENST00000456319.1/CALM2	MALY-DE
chr2	47401461	47401462	SNV	inPromoter	IMR90	ENST00000272298.7/CALM2;ENST00000456319.1/CALM2	MALY-DE
chr2	47401461	47401462	SNV	inPromoter	IMR90	ENST00000272298.7/CALM2;ENST00000456319.1/CALM2	MALY-DE
chr2	47401461	47401462	SNV	inPromoter	IMR90	ENST00000272298.7/CALM2;ENST00000456319.1/CALM2	MALY-DE
chr2	47401481	47401482	SNV	inPromoter	HeLa	ENST00000272298.7/CALM2;ENST00000456319.1/CALM2	PBCA-US
chr2	47401481	47401482	SNV	inPromoter	hNPC	ENST00000272298.7/CALM2;ENST00000456319.1/CALM2	PBCA-US
chr2	47401481	47401482	SNV	inPromoter	hNPC	ENST00000272298.7/CALM2;ENST00000456319.1/CALM2	PBCA-US
chr2	47401481	47401482	SNV	inPromoter	hNPC	ENST00000272298.7/CALM2;ENST00000456319.1/CALM2	PBCA-US
chr2	47401481	47401482	SNV	inPromoter	IMR90	ENST00000272298.7/CALM2;ENST00000456319.1/CALM2	PBCA-US
chr2	47401481	47401482	SNV	inPromoter	IMR90	ENST00000272298.7/CALM2;ENST00000456319.1/CALM2	PBCA-US
chr2	47401481	47401482	SNV	inPromoter	IMR90	ENST00000272298.7/CALM2;ENST00000456319.1/CALM2	PBCA-US
chr2	47401481	47401482	SNV	inPromoter	IMR90	ENST00000272298.7/CALM2;ENST00000456319.1/CALM2	PBCA-US
chr2	47401516	47401517	SNV	inPromoter	HeLa	ENST00000272298.7/CALM2;ENST00000456319.1/CALM2	LIRI-JP
chr2	47401516	47401517	SNV	inPromoter	HeLa	ENST00000272298.7/CALM2;ENST00000456319.1/CALM2	LIRI-JP
chr2	47401516	47401517	SNV	inPromoter	HeLa	ENST00000272298.7/CALM2;ENST00000456319.1/CALM2	LIRI-JP
chr2	47401516	47401517	SNV	inPromoter	hNPC	ENST00000272298.7/CALM2;ENST00000456319.1/CALM2	LIRI-JP
chr2	47401516	47401517	SNV	inPromoter	hNPC	ENST00000272298.7/CALM2;ENST00000456319.1/CALM2	LIRI-JP
chr2	47401516	47401517	SNV	inPromoter	hNPC	ENST00000272298.7/CALM2;ENST00000456319.1/CALM2	LIRI-JP
chr2	47401516	47401517	SNV	inPromoter	IMR90	ENST00000272298.7/CALM2;ENST00000456319.1/CALM2	LIRI-JP
chr2	47401516	47401517	SNV	inPromoter	IMR90	ENST00000272298.7/CALM2;ENST00000456319.1/CALM2	LIRI-JP
chr2	47401516	47401517	SNV	inPromoter	IMR90	ENST00000272298.7/CALM2;ENST00000456319.1/CALM2	LIRI-JP
chr2	47401788	47401789	SNV	inPromoter	GM12878	ENST00000272298.7/CALM2;ENST00000456319.1/CALM2	MELA-AU
chr2	47401788	47401789	SNV	inPromoter	hNPC	ENST00000272298.7/CALM2;ENST00000456319.1/CALM2	MELA-AU
chr2	47401788	47401789	SNV	inPromoter	hNPC	ENST00000272298.7/CALM2;ENST00000456319.1/CALM2	MELA-AU
chr2	47401788	47401789	SNV	inPromoter	hNPC	ENST00000272298.7/CALM2;ENST00000456319.1/CALM2	MELA-AU
chr2	47401788	47401789	SNV	inPromoter	hNPC	ENST00000272298.7/CALM2;ENST00000456319.1/CALM2	MELA-AU
chr2	47401891	47401892	del	inPromoter	GM12878	ENST00000272298.7/CALM2;ENST00000456319.1/CALM2	BTCA-SG
chr2	47401891	47401892	del	inPromoter	GM12878	ENST00000272298.7/CALM2;ENST00000456319.1/CALM2	BTCA-SG
chr2	47401891	47401892	del	inPromoter	HeLa	ENST00000272298.7/CALM2;ENST00000456319.1/CALM2	BTCA-SG
chr2	47401901	47401902	SNV	inPromoter	GM12878	ENST00000272298.7/CALM2;ENST00000456319.1/CALM2	LMS-FR
chr2	47401901	47401902	SNV	inPromoter	GM12878	ENST00000272298.7/CALM2;ENST00000456319.1/CALM2	LMS-FR
chr2	47401901	47401902	SNV	inPromoter	HeLa	ENST00000272298.7/CALM2;ENST00000456319.1/CALM2	LMS-FR
chr2	47401926	47401927	SNV	inPromoter	GM12878	ENST00000272298.7/CALM2;ENST00000456319.1/CALM2	MALY-DE
chr2	47401926	47401927	SNV	inPromoter	HeLa	ENST00000272298.7/CALM2;ENST00000456319.1/CALM2	MALY-DE
chr2	47401926	47401927	SNV	inPromoter	HeLa	ENST00000272298.7/CALM2;ENST00000456319.1/CALM2	MALY-DE
chr2	47401942	47401943	SNV	inPromoter	GM12878	ENST00000272298.7/CALM2;ENST00000456319.1/CALM2	MALY-DE
chr2	47401942	47401943	SNV	inPromoter	GM12878	ENST00000272298.7/CALM2;ENST00000456319.1/CALM2	MALY-DE
chr2	47401942	47401943	SNV	inPromoter	HeLa	ENST00000272298.7/CALM2;ENST00000456319.1/CALM2	MALY-DE
chr2	47401942	47401943	SNV	inPromoter	HeLa	ENST00000272298.7/CALM2;ENST00000456319.1/CALM2	MALY-DE
chr2	47401942	47401943	SNV	inPromoter	IMR90	ENST00000272298.7/CALM2;ENST00000456319.1/CALM2	MALY-DE
chr2	47402095	47402096	SNV	inPromoter	GM12878	ENST00000272298.7/CALM2;ENST00000456319.1/CALM2	MALY-DE
chr2	47402095	47402096	SNV	inPromoter	HeLa	ENST00000272298.7/CALM2;ENST00000456319.1/CALM2	MALY-DE
chr2	47402095	47402096	SNV	inPromoter	HeLa	ENST00000272298.7/CALM2;ENST00000456319.1/CALM2	MALY-DE
chr2	47402095	47402096	SNV	inPromoter	hNPC	ENST00000272298.7/CALM2;ENST00000456319.1/CALM2	MALY-DE
chr2	47402095	47402096	SNV	inPromoter	hNPC	ENST00000272298.7/CALM2;ENST00000456319.1/CALM2	MALY-DE
chr2	47402095	47402096	SNV	inPromoter	hNPC	ENST00000272298.7/CALM2;ENST00000456319.1/CALM2	MALY-DE
chr2	47402095	47402096	SNV	inPromoter	hNPC	ENST00000272298.7/CALM2;ENST00000456319.1/CALM2	MALY-DE
chr2	47402095	47402096	SNV	inPromoter	IMR90	ENST00000272298.7/CALM2;ENST00000456319.1/CALM2	MALY-DE
chr2	47402114	47402115	SNV	inPromoter	GM12878	ENST00000272298.7/CALM2;ENST00000456319.1/CALM2	LUSC-KR
chr2	47402114	47402115	SNV	inPromoter	HeLa	ENST00000272298.7/CALM2;ENST00000456319.1/CALM2	LUSC-KR
chr2	47402114	47402115	SNV	inPromoter	HeLa	ENST00000272298.7/CALM2;ENST00000456319.1/CALM2	LUSC-KR
chr2	47402114	47402115	SNV	inPromoter	hNPC	ENST00000272298.7/CALM2;ENST00000456319.1/CALM2	LUSC-KR
chr2	47402114	47402115	SNV	inPromoter	hNPC	ENST00000272298.7/CALM2;ENST00000456319.1/CALM2	LUSC-KR
chr2	47402114	47402115	SNV	inPromoter	hNPC	ENST00000272298.7/CALM2;ENST00000456319.1/CALM2	LUSC-KR
chr2	47402114	47402115	SNV	inPromoter	IMR90	ENST00000272298.7/CALM2;ENST00000456319.1/CALM2	LUSC-KR
chr2	47402220	47402221	del	inPromoter	HeLa	ENST00000272298.7/CALM2;ENST00000456319.1/CALM2	BTCA-SG
chr2	47402220	47402221	del	inPromoter	HeLa	ENST00000272298.7/CALM2;ENST00000456319.1/CALM2	BTCA-SG
chr2	47402220	47402221	del	inPromoter	hNPC	ENST00000272298.7/CALM2;ENST00000456319.1/CALM2	BTCA-SG
chr2	47402235	47402236	ins	inPromoter	HeLa	ENST00000272298.7/CALM2;ENST00000456319.1/CALM2	BTCA-SG
chr2	47402235	47402236	ins	inPromoter	HeLa	ENST00000272298.7/CALM2;ENST00000456319.1/CALM2	BTCA-SG
chr2	47402235	47402236	ins	inPromoter	hNPC	ENST00000272298.7/CALM2;ENST00000456319.1/CALM2	BTCA-SG
chr2	47402236	47402237	ins	inPromoter	HeLa	ENST00000272298.7/CALM2;ENST00000456319.1/CALM2	LMS-FR
chr2	47402236	47402237	ins	inPromoter	HeLa	ENST00000272298.7/CALM2;ENST00000456319.1/CALM2	LMS-FR
chr2	47402236	47402237	ins	inPromoter	hNPC	ENST00000272298.7/CALM2;ENST00000456319.1/CALM2	LMS-FR
chr2	47402257	47402258	SNV	inPromoter	HeLa	ENST00000272298.7/CALM2;ENST00000456319.1/CALM2	MELA-AU
chr2	47402257	47402258	SNV	inPromoter	HeLa	ENST00000272298.7/CALM2;ENST00000456319.1/CALM2	MELA-AU
chr2	47402257	47402258	SNV	inPromoter	hNPC	ENST00000272298.7/CALM2;ENST00000456319.1/CALM2	MELA-AU
chr2	47402259	47402260	SNV	inPromoter	HeLa	ENST00000272298.7/CALM2;ENST00000456319.1/CALM2	EOPC-DE
chr2	47402259	47402260	SNV	inPromoter	HeLa	ENST00000272298.7/CALM2;ENST00000456319.1/CALM2	EOPC-DE
chr2	47402259	47402260	SNV	inPromoter	hNPC	ENST00000272298.7/CALM2;ENST00000456319.1/CALM2	EOPC-DE
chr2	47402335	47402336	SNV	inPromoter	HeLa	ENST00000272298.7/CALM2;ENST00000456319.1/CALM2	PRAD-CA|PRAD-UK
chr2	47402335	47402336	SNV	inPromoter	HeLa	ENST00000272298.7/CALM2;ENST00000456319.1/CALM2	PRAD-CA|PRAD-UK
chr2	47402335	47402336	SNV	inPromoter	hNPC	ENST00000272298.7/CALM2;ENST00000456319.1/CALM2	PRAD-CA|PRAD-UK
chr2	47402335	47402336	SNV	inPromoter	hNPC	ENST00000272298.7/CALM2;ENST00000456319.1/CALM2	PRAD-CA|PRAD-UK
chr2	47402335	47402336	SNV	inPromoter	hNPC	ENST00000272298.7/CALM2;ENST00000456319.1/CALM2	PRAD-CA|PRAD-UK
chr2	47402335	47402336	SNV	inPromoter	IMR90	ENST00000272298.7/CALM2;ENST00000456319.1/CALM2	PRAD-CA|PRAD-UK
chr2	47402436	47402437	SNV	inPromoter	GM12878	ENST00000272298.7/CALM2;ENST00000456319.1/CALM2	ESAD-UK
chr2	47402436	47402437	SNV	inPromoter	GM12878	ENST00000272298.7/CALM2;ENST00000456319.1/CALM2	ESAD-UK
chr2	47402436	47402437	SNV	inPromoter	hNPC	ENST00000272298.7/CALM2;ENST00000456319.1/CALM2	ESAD-UK
chr2	47402436	47402437	SNV	inPromoter	IMR90	ENST00000272298.7/CALM2;ENST00000456319.1/CALM2	ESAD-UK
chr2	47402436	47402437	SNV	inPromoter	IMR90	ENST00000272298.7/CALM2;ENST00000456319.1/CALM2	ESAD-UK
chr2	47402436	47402437	SNV	inPromoter	IMR90	ENST00000272298.7/CALM2;ENST00000456319.1/CALM2	ESAD-UK
chr2	47402487	47402488	SNV	inPromoter	GM12878	ENST00000272298.7/CALM2;ENST00000456319.1/CALM2	LICA-CN
chr2	47402487	47402488	SNV	inPromoter	GM12878	ENST00000272298.7/CALM2;ENST00000456319.1/CALM2	LICA-CN
chr2	47402487	47402488	SNV	inPromoter	HeLa	ENST00000272298.7/CALM2;ENST00000456319.1/CALM2	LICA-CN
chr2	47402487	47402488	SNV	inPromoter	hNPC	ENST00000272298.7/CALM2;ENST00000456319.1/CALM2	LICA-CN
chr2	47402487	47402488	SNV	inPromoter	IMR90	ENST00000272298.7/CALM2;ENST00000456319.1/CALM2	LICA-CN
chr2	47402487	47402488	SNV	inPromoter	IMR90	ENST00000272298.7/CALM2;ENST00000456319.1/CALM2	LICA-CN
chr2	47402487	47402488	SNV	inPromoter	HepG2	ENST00000272298.7/CALM2;ENST00000456319.1/CALM2	LICA-CN
chr2	47402607	47402608	SNV	inPromoter	hNPC	ENST00000272298.7/CALM2;ENST00000456319.1/CALM2	LICA-CN
chr2	47402607	47402608	SNV	inPromoter	IMR90	ENST00000272298.7/CALM2;ENST00000456319.1/CALM2	LICA-CN
chr2	47402607	47402608	SNV	inPromoter	HepG2	ENST00000272298.7/CALM2;ENST00000456319.1/CALM2	LICA-CN
chr2	47402617	47402618	SNV	inPromoter	hNPC	ENST00000272298.7/CALM2;ENST00000456319.1/CALM2	PBCA-DE
chr2	47402617	47402618	SNV	inPromoter	IMR90	ENST00000272298.7/CALM2;ENST00000456319.1/CALM2	PBCA-DE
chr2	47402717	47402718	del	inPromoter	HeLa	ENST00000272298.7/CALM2;ENST00000456319.1/CALM2	ESAD-UK|BTCA-SG
chr2	47402766	47402767	SNV	inPromoter	GM12878	ENST00000272298.7/CALM2;ENST00000456319.1/CALM2	UTCA-FR
chr2	47402766	47402767	SNV	inPromoter	hNPC	ENST00000272298.7/CALM2;ENST00000456319.1/CALM2	UTCA-FR
chr2	47402766	47402767	SNV	inPromoter	IMR90	ENST00000272298.7/CALM2;ENST00000456319.1/CALM2	UTCA-FR
chr2	47402766	47402767	SNV	inPromoter	IMR90	ENST00000272298.7/CALM2;ENST00000456319.1/CALM2	UTCA-FR
chr2	47402766	47402767	SNV	inPromoter	IMR90	ENST00000272298.7/CALM2;ENST00000456319.1/CALM2	UTCA-FR
chr2	47403117	47403118	SNV	inPromoter	hNPC	ENST00000272298.7/CALM2;ENST00000456319.1/CALM2	BRCA-EU
chr2	47403117	47403118	SNV	inPromoter	hNPC	ENST00000272298.7/CALM2;ENST00000456319.1/CALM2	BRCA-EU
chr2	47403310	47403311	SNV	inPromoter	GM12878	ENST00000272298.7/CALM2;ENST00000456319.1/CALM2	BRCA-EU
chr2	47403310	47403311	SNV	inPromoter	IMR90	ENST00000272298.7/CALM2;ENST00000456319.1/CALM2	BRCA-EU
chr2	47403310	47403311	SNV	inPromoter	HepG2	ENST00000272298.7/CALM2;ENST00000456319.1/CALM2	BRCA-EU
chr2	47403383	47403384	ins	inPromoter	GM12878	ENST00000272298.7/CALM2;ENST00000456319.1/CALM2	GACA-JP
chr2	47403383	47403384	ins	inPromoter	HeLa	ENST00000272298.7/CALM2;ENST00000456319.1/CALM2	GACA-JP
chr2	47403383	47403384	ins	inPromoter	HeLa	ENST00000272298.7/CALM2;ENST00000456319.1/CALM2	GACA-JP
chr2	47403383	47403384	ins	inPromoter	hNPC	ENST00000272298.7/CALM2;ENST00000456319.1/CALM2	GACA-JP
chr2	47403387	47403388	SNV	inPromoter	GM12878	ENST00000272298.7/CALM2;ENST00000456319.1/CALM2	PBCA-US
chr2	47403387	47403388	SNV	inPromoter	HeLa	ENST00000272298.7/CALM2;ENST00000456319.1/CALM2	PBCA-US
chr2	47403387	47403388	SNV	inPromoter	HeLa	ENST00000272298.7/CALM2;ENST00000456319.1/CALM2	PBCA-US
chr2	47403387	47403388	SNV	inPromoter	hNPC	ENST00000272298.7/CALM2;ENST00000456319.1/CALM2	PBCA-US
chr2	47403452	47403453	SNV	inPromoter	HeLa	ENST00000272298.7/CALM2;ENST00000456319.1/CALM2	BRCA-EU
chr2	47403452	47403453	SNV	inPromoter	HeLa	ENST00000272298.7/CALM2;ENST00000456319.1/CALM2	BRCA-EU
chr2	47403452	47403453	SNV	inPromoter	hNPC	ENST00000272298.7/CALM2;ENST00000456319.1/CALM2	BRCA-EU
chr2	47403499	47403500	SNV	inPromoter	HeLa	ENST00000272298.7/CALM2;ENST00000456319.1/CALM2	PBCA-US
chr2	47403499	47403500	SNV	inPromoter	hNPC	ENST00000272298.7/CALM2;ENST00000456319.1/CALM2	PBCA-US
chr2	47403516	47403517	SNV	inPromoter	hNPC	ENST00000272298.7/CALM2;ENST00000456319.1/CALM2	BRCA-EU|BRCA-UK
chr2	47404228	47404229	SNV	inPromoter	HeLa	ENST00000272298.7/CALM2;ENST00000456319.1/CALM2	BRCA-EU
chr2	135177257	135177258	SNV	inEnhancer	IMR90	ENST00000272298.7/CALM2;ENST00000456319.1/CALM2	PACA-CA
chr2	166721675	166721684	del	inEnhancer	hNPC	ENST00000272298.7/CALM2;ENST00000456319.1/CALM2	LMS-FR
chr2	166721676	166721677	ins	inEnhancer	hNPC	ENST00000272298.7/CALM2;ENST00000456319.1/CALM2	SKCA-BR|ORCA-IN
chr2	166721677	166721678	ins	inEnhancer	hNPC	ENST00000272298.7/CALM2;ENST00000456319.1/CALM2	SKCA-BR
chr2	166721678	166721679	SNV	inEnhancer	hNPC	ENST00000272298.7/CALM2;ENST00000456319.1/CALM2	RECA-EU|SKCA-BR
chr2	166721701	166721702	ins	inEnhancer	hNPC	ENST00000272298.7/CALM2;ENST00000456319.1/CALM2	LMS-FR
chr2	216266479	216266480	ins	inEnhancer	IMR90	ENST00000272298.7/CALM2;ENST00000456319.1/CALM2	BTCA-SG
chr2	216285586	216285587	SNV	inEnhancer	IMR90	ENST00000272298.7/CALM2;ENST00000456319.1/CALM2	LIRI-JP
chr2	218855778	218855779	SNV	inEnhancer	hNPC	ENST00000272298.7/CALM2;ENST00000456319.1/CALM2	LICA-CN
chr2	218855792	218855793	SNV	inEnhancer	hNPC	ENST00000272298.7/CALM2;ENST00000456319.1/CALM2	PACA-CA|LICA-CN
chr2	218855800	218855801	SNV	inEnhancer	hNPC	ENST00000272298.7/CALM2;ENST00000456319.1/CALM2	LICA-CN
chr2	218855818	218855819	SNV	inEnhancer	hNPC	ENST00000272298.7/CALM2;ENST00000456319.1/CALM2	MALY-DE
chr2	218855819	218855820	SNV	inEnhancer	hNPC	ENST00000272298.7/CALM2;ENST00000456319.1/CALM2	BTCA-JP
chr2	218855846	218855847	SNV	inEnhancer	hNPC	ENST00000272298.7/CALM2;ENST00000456319.1/CALM2	LICA-CN
chr2	218855856	218855857	SNV	inEnhancer	hNPC	ENST00000272298.7/CALM2;ENST00000456319.1/CALM2	LICA-CN
chr2	218857822	218857823	SNV	inEnhancer	hNPC	ENST00000272298.7/CALM2;ENST00000456319.1/CALM2	MELA-AU
chr3	38258510	38258511	SNV	inEnhancer	IMR90	ENST00000272298.7/CALM2;ENST00000456319.1/CALM2	LIRI-JP
chr3	38258530	38258531	SNV	inEnhancer	IMR90	ENST00000272298.7/CALM2;ENST00000456319.1/CALM2	PACA-CA
chr3	47144322	47144323	SNV	inEnhancer	IMR90	ENST00000272298.7/CALM2;ENST00000456319.1/CALM2	LICA-FR
chr3	110651604	110651605	SNV	inEnhancer	hNPC	ENST00000272298.7/CALM2;ENST00000456319.1/CALM2	MELA-AU
chr3	110651623	110651624	SNV	inEnhancer	hNPC	ENST00000272298.7/CALM2;ENST00000456319.1/CALM2	PACA-AU
chr3	122863244	122863245	SNV	inEnhancer	hNPC	ENST00000272298.7/CALM2;ENST00000456319.1/CALM2	MALY-DE
chr3	171869593	171869594	SNV	inEnhancer	GM12878	ENST00000272298.7/CALM2;ENST00000456319.1/CALM2	CLLE-ES
chr4	40619147	40619148	SNV	inEnhancer	GM12878	ENST00000272298.7/CALM2;ENST00000456319.1/CALM2	SKCA-BR
chr4	41395594	41395595	SNV	inEnhancer	hNPC	ENST00000272298.7/CALM2;ENST00000456319.1/CALM2	PBCA-DE
chr4	41433003	41433004	SNV	inEnhancer	hNPC	ENST00000272298.7/CALM2;ENST00000456319.1/CALM2	MALY-DE
chr4	154417963	154417964	SNV	inEnhancer	GM12878	ENST00000272298.7/CALM2;ENST00000456319.1/CALM2	MALY-DE
chr5	24068095	24068096	SNV	inEnhancer	HeLa	ENST00000272298.7/CALM2;ENST00000456319.1/CALM2	MELA-AU
chr5	24068100	24068101	SNV	inEnhancer	HeLa	ENST00000272298.7/CALM2;ENST00000456319.1/CALM2	BRCA-EU
chr5	24068134	24068135	SNV	inEnhancer	HeLa	ENST00000272298.7/CALM2;ENST00000456319.1/CALM2	SKCA-BR
chr5	43304312	43304313	SNV	inEnhancer	hNPC	ENST00000272298.7/CALM2;ENST00000456319.1/CALM2	SKCA-BR
chr5	58546191	58546192	SNV	inEnhancer	HeLa	ENST00000272298.7/CALM2;ENST00000456319.1/CALM2	LAML-KR
chr5	58639144	58639145	SNV	inEnhancer	HeLa	ENST00000272298.7/CALM2;ENST00000456319.1/CALM2	MALY-DE
chr5	58639175	58639176	SNV	inEnhancer	HeLa	ENST00000272298.7/CALM2;ENST00000456319.1/CALM2	LICA-FR
chr5	58657956	58657957	SNV	inEnhancer	HeLa	ENST00000272298.7/CALM2;ENST00000456319.1/CALM2	PRAD-CA
chr5	109168124	109168125	SNV	inEnhancer	HeLa	ENST00000272298.7/CALM2;ENST00000456319.1/CALM2	MELA-AU
chr5	114925836	114925837	SNV	inEnhancer	IMR90	ENST00000272298.7/CALM2;ENST00000456319.1/CALM2	MELA-AU
chr6	56611561	56611562	SNV	inEnhancer	HeLa	ENST00000272298.7/CALM2;ENST00000456319.1/CALM2	MELA-AU
chr6	87900930	87900931	SNV	inEnhancer	GM12878	ENST00000272298.7/CALM2;ENST00000456319.1/CALM2	OV-AU
chr6	101073686	101073687	SNV	inEnhancer	HeLa	ENST00000272298.7/CALM2;ENST00000456319.1/CALM2	MALY-DE
chr6	101168260	101168261	SNV	inEnhancer	HeLa	ENST00000272298.7/CALM2;ENST00000456319.1/CALM2	MELA-AU
chr7	40162438	40162439	SNV	inEnhancer	HepG2	ENST00000272298.7/CALM2;ENST00000456319.1/CALM2	MELA-AU
chr7	40162464	40162465	SNV	inEnhancer	HepG2	ENST00000272298.7/CALM2;ENST00000456319.1/CALM2	PACA-CA
chr7	40162486	40162487	del	inEnhancer	HepG2	ENST00000272298.7/CALM2;ENST00000456319.1/CALM2	LIRI-JP
chr7	40162492	40162493	SNV	inEnhancer	HepG2	ENST00000272298.7/CALM2;ENST00000456319.1/CALM2	EOPC-DE
chr7	70955384	70955385	SNV	inEnhancer	hNPC	ENST00000272298.7/CALM2;ENST00000456319.1/CALM2	ESAD-UK
chr7	70955386	70955387	SNV	inEnhancer	hNPC	ENST00000272298.7/CALM2;ENST00000456319.1/CALM2	ESAD-UK
chr7	70968980	70968981	SNV	inEnhancer	hNPC	ENST00000272298.7/CALM2;ENST00000456319.1/CALM2	ESAD-UK
chr7	70969009	70969010	SNV	inEnhancer	hNPC	ENST00000272298.7/CALM2;ENST00000456319.1/CALM2	MELA-AU
chr7	101126346	101126347	SNV	inEnhancer	hNPC	ENST00000272298.7/CALM2;ENST00000456319.1/CALM2	LUSC-KR|LICA-CN
chr7	138785453	138785454	SNV	inEnhancer	HeLa	ENST00000272298.7/CALM2;ENST00000456319.1/CALM2	MELA-AU
chr7	138785514	138785515	SNV	inEnhancer	HeLa	ENST00000272298.7/CALM2;ENST00000456319.1/CALM2	SKCA-BR
chr8	16218514	16218515	SNV	inEnhancer	IMR90	ENST00000272298.7/CALM2;ENST00000456319.1/CALM2	LICA-FR
chr8	16218540	16218541	SNV	inEnhancer	IMR90	ENST00000272298.7/CALM2;ENST00000456319.1/CALM2	PACA-AU
chr8	16218541	16218542	SNV	inEnhancer	IMR90	ENST00000272298.7/CALM2;ENST00000456319.1/CALM2	MALY-DE
chr8	16218545	16218546	SNV	inEnhancer	IMR90	ENST00000272298.7/CALM2;ENST00000456319.1/CALM2	SKCA-BR
chr9	36485007	36485008	del	inEnhancer	hNPC	ENST00000272298.7/CALM2;ENST00000456319.1/CALM2	PACA-CA
chr10	7406975	7406976	SNV	inEnhancer	HeLa	ENST00000272298.7/CALM2;ENST00000456319.1/CALM2	PAEN-AU
chr10	65075679	65075680	SNV	inEnhancer	hNPC	ENST00000272298.7/CALM2;ENST00000456319.1/CALM2	PBCA-US
chr10	65075698	65075699	SNV	inEnhancer	hNPC	ENST00000272298.7/CALM2;ENST00000456319.1/CALM2	LICA-CN
chr10	65075703	65075704	SNV	inEnhancer	hNPC	ENST00000272298.7/CALM2;ENST00000456319.1/CALM2	LAML-KR
chr11	95815990	95815991	SNV	inEnhancer	hNPC	ENST00000272298.7/CALM2;ENST00000456319.1/CALM2	MELA-AU
chr11	95815993	95815994	SNV	inEnhancer	hNPC	ENST00000272298.7/CALM2;ENST00000456319.1/CALM2	LICA-CN
chr11	95816034	95816035	SNV	inEnhancer	hNPC	ENST00000272298.7/CALM2;ENST00000456319.1/CALM2	LAML-KR
chr11	95886157	95886158	SNV	inEnhancer	hNPC	ENST00000272298.7/CALM2;ENST00000456319.1/CALM2	LICA-FR
chr11	96001778	96001779	SNV	inEnhancer	hNPC	ENST00000272298.7/CALM2;ENST00000456319.1/CALM2	PACA-AU
chr11	123769768	123769769	SNV	inEnhancer	hNPC	ENST00000272298.7/CALM2;ENST00000456319.1/CALM2	PBCA-US
chr11	123769781	123769782	SNV	inEnhancer	hNPC	ENST00000272298.7/CALM2;ENST00000456319.1/CALM2	MELA-AU
chr11	123769783	123769784	SNV	inEnhancer	hNPC	ENST00000272298.7/CALM2;ENST00000456319.1/CALM2	LUSC-KR
chr12	3339392	3339393	SNV	inEnhancer	IMR90	ENST00000272298.7/CALM2;ENST00000456319.1/CALM2	ESAD-UK
chr12	50947509	50947510	SNV	inEnhancer	HeLa	ENST00000272298.7/CALM2;ENST00000456319.1/CALM2	BRCA-FR
chr12	50947526	50947527	SNV	inEnhancer	HeLa	ENST00000272298.7/CALM2;ENST00000456319.1/CALM2	MELA-AU
chr12	50947550	50947551	SNV	inEnhancer	HeLa	ENST00000272298.7/CALM2;ENST00000456319.1/CALM2	MELA-AU
chr12	116572760	116572761	SNV	inEnhancer	IMR90	ENST00000272298.7/CALM2;ENST00000456319.1/CALM2	SKCA-BR
chr12	116572768	116572769	SNV	inEnhancer	IMR90	ENST00000272298.7/CALM2;ENST00000456319.1/CALM2	LIRI-JP
chr12	116572789	116572790	SNV	inEnhancer	IMR90	ENST00000272298.7/CALM2;ENST00000456319.1/CALM2	PBCA-US
chr12	116572796	116572797	SNV	inEnhancer	IMR90	ENST00000272298.7/CALM2;ENST00000456319.1/CALM2	SKCA-BR
chr14	65904978	65904979	SNV	inEnhancer	GM12878	ENST00000272298.7/CALM2;ENST00000456319.1/CALM2	LIRI-JP
chr14	65904993	65904994	ins	inEnhancer	GM12878	ENST00000272298.7/CALM2;ENST00000456319.1/CALM2	LIRI-JP
chr14	65904996	65904997	SNV	inEnhancer	GM12878	ENST00000272298.7/CALM2;ENST00000456319.1/CALM2	LINC-JP
chr14	106327255	106327262	del	inEnhancer	GM12878	ENST00000272298.7/CALM2;ENST00000456319.1/CALM2	MALY-DE
chr14	106327258	106327259	SNV	inEnhancer	GM12878	ENST00000272298.7/CALM2;ENST00000456319.1/CALM2	MALY-DE
chr14	106327259	106327271	del	inEnhancer	GM12878	ENST00000272298.7/CALM2;ENST00000456319.1/CALM2	MALY-DE
chr14	106327259	106327260	SNV	inEnhancer	GM12878	ENST00000272298.7/CALM2;ENST00000456319.1/CALM2	MALY-DE|CLLE-ES
chr14	106327260	106327261	SNV	inEnhancer	GM12878	ENST00000272298.7/CALM2;ENST00000456319.1/CALM2	CLLE-ES|MALY-DE
chr14	106327261	106327262	SNV	inEnhancer	GM12878	ENST00000272298.7/CALM2;ENST00000456319.1/CALM2	MALY-DE|CLLE-ES
chr14	106327262	106327263	SNV	inEnhancer	GM12878	ENST00000272298.7/CALM2;ENST00000456319.1/CALM2	MALY-DE
chr14	106327263	106327264	SNV	inEnhancer	GM12878	ENST00000272298.7/CALM2;ENST00000456319.1/CALM2	MALY-DE|CLLE-ES
chr14	106327264	106327265	SNV	inEnhancer	GM12878	ENST00000272298.7/CALM2;ENST00000456319.1/CALM2	CLLE-ES|LIRI-JP|MALY-DE
chr14	106327265	106327266	SNV	inEnhancer	GM12878	ENST00000272298.7/CALM2;ENST00000456319.1/CALM2	MALY-DE
chr14	106327266	106327267	SNV	inEnhancer	GM12878	ENST00000272298.7/CALM2;ENST00000456319.1/CALM2	CLLE-ES|MALY-DE
chr14	106327267	106327268	SNV	inEnhancer	GM12878	ENST00000272298.7/CALM2;ENST00000456319.1/CALM2	MALY-DE|CLLE-ES
chr14	106327268	106327269	SNV	inEnhancer	GM12878	ENST00000272298.7/CALM2;ENST00000456319.1/CALM2	MALY-DE|CLLE-ES
chr14	106327269	106327270	SNV	inEnhancer	GM12878	ENST00000272298.7/CALM2;ENST00000456319.1/CALM2	MALY-DE
chr14	106327270	106327271	SNV	inEnhancer	GM12878	ENST00000272298.7/CALM2;ENST00000456319.1/CALM2	MALY-DE
chr14	106327271	106327272	SNV	inEnhancer	GM12878	ENST00000272298.7/CALM2;ENST00000456319.1/CALM2	CLLE-ES|MALY-DE
chr14	106327272	106327273	del	inEnhancer	GM12878	ENST00000272298.7/CALM2;ENST00000456319.1/CALM2	MALY-DE
chr14	106327273	106327274	SNV	inEnhancer	GM12878	ENST00000272298.7/CALM2;ENST00000456319.1/CALM2	CLLE-ES
chr14	106327274	106327275	SNV	inEnhancer	GM12878	ENST00000272298.7/CALM2;ENST00000456319.1/CALM2	MALY-DE
chr14	106327275	106327276	SNV	inEnhancer	GM12878	ENST00000272298.7/CALM2;ENST00000456319.1/CALM2	MALY-DE
chr14	106327276	106327277	SNV	inEnhancer	GM12878	ENST00000272298.7/CALM2;ENST00000456319.1/CALM2	MALY-DE
chr14	106327277	106327278	SNV	inEnhancer	GM12878	ENST00000272298.7/CALM2;ENST00000456319.1/CALM2	MALY-DE
chr14	106327278	106327279	SNV	inEnhancer	GM12878	ENST00000272298.7/CALM2;ENST00000456319.1/CALM2	MALY-DE
chr14	106327279	106327280	SNV	inEnhancer	GM12878	ENST00000272298.7/CALM2;ENST00000456319.1/CALM2	MALY-DE
chr14	106327281	106327282	SNV	inEnhancer	GM12878	ENST00000272298.7/CALM2;ENST00000456319.1/CALM2	MALY-DE
chr14	106327282	106327283	SNV	inEnhancer	GM12878	ENST00000272298.7/CALM2;ENST00000456319.1/CALM2	CLLE-ES|MALY-DE
chr14	106327283	106327284	SNV	inEnhancer	GM12878	ENST00000272298.7/CALM2;ENST00000456319.1/CALM2	MALY-DE|CLLE-ES
chr14	106327284	106327285	SNV	inEnhancer	GM12878	ENST00000272298.7/CALM2;ENST00000456319.1/CALM2	BRCA-UK|MALY-DE|BRCA-EU
chr14	106327285	106327286	SNV	inEnhancer	GM12878	ENST00000272298.7/CALM2;ENST00000456319.1/CALM2	CLLE-ES|MALY-DE
chr14	106327285	106327287	del	inEnhancer	GM12878	ENST00000272298.7/CALM2;ENST00000456319.1/CALM2	MALY-DE
chr14	106327286	106327287	SNV	inEnhancer	GM12878	ENST00000272298.7/CALM2;ENST00000456319.1/CALM2	MALY-DE|CLLE-ES
chr14	106327288	106327289	SNV	inEnhancer	GM12878	ENST00000272298.7/CALM2;ENST00000456319.1/CALM2	MALY-DE
chr14	106327289	106327290	SNV	inEnhancer	GM12878	ENST00000272298.7/CALM2;ENST00000456319.1/CALM2	MALY-DE|CLLE-ES
chr14	106327290	106327291	SNV	inEnhancer	GM12878	ENST00000272298.7/CALM2;ENST00000456319.1/CALM2	MALY-DE
chr14	106327291	106327292	SNV	inEnhancer	GM12878	ENST00000272298.7/CALM2;ENST00000456319.1/CALM2	MALY-DE
chr14	106327294	106327295	SNV	inEnhancer	GM12878	ENST00000272298.7/CALM2;ENST00000456319.1/CALM2	MALY-DE
chr14	106327295	106327296	SNV	inEnhancer	GM12878	ENST00000272298.7/CALM2;ENST00000456319.1/CALM2	MALY-DE
chr14	106327296	106327297	SNV	inEnhancer	GM12878	ENST00000272298.7/CALM2;ENST00000456319.1/CALM2	MALY-DE
chr14	106327297	106327298	SNV	inEnhancer	GM12878	ENST00000272298.7/CALM2;ENST00000456319.1/CALM2	MALY-DE
chr14	106327299	106327300	SNV	inEnhancer	GM12878	ENST00000272298.7/CALM2;ENST00000456319.1/CALM2	MALY-DE|CLLE-ES
chr14	106327300	106327301	SNV	inEnhancer	GM12878	ENST00000272298.7/CALM2;ENST00000456319.1/CALM2	MALY-DE|CLLE-ES
chr14	106327301	106327302	SNV	inEnhancer	GM12878	ENST00000272298.7/CALM2;ENST00000456319.1/CALM2	MALY-DE
chr14	106327302	106327303	SNV	inEnhancer	GM12878	ENST00000272298.7/CALM2;ENST00000456319.1/CALM2	MALY-DE
chr14	106327305	106327306	SNV	inEnhancer	GM12878	ENST00000272298.7/CALM2;ENST00000456319.1/CALM2	MALY-DE
chr14	106327306	106327307	SNV	inEnhancer	GM12878	ENST00000272298.7/CALM2;ENST00000456319.1/CALM2	CLLE-ES|MALY-DE
chr14	106327307	106327308	SNV	inEnhancer	GM12878	ENST00000272298.7/CALM2;ENST00000456319.1/CALM2	MALY-DE
chr14	106327308	106327309	SNV	inEnhancer	GM12878	ENST00000272298.7/CALM2;ENST00000456319.1/CALM2	CLLE-ES|MALY-DE
chr14	106327309	106327310	SNV	inEnhancer	GM12878	ENST00000272298.7/CALM2;ENST00000456319.1/CALM2	MALY-DE|CLLE-ES
chr14	106327310	106327311	SNV	inEnhancer	GM12878	ENST00000272298.7/CALM2;ENST00000456319.1/CALM2	LIRI-JP
chr14	106327311	106327312	SNV	inEnhancer	GM12878	ENST00000272298.7/CALM2;ENST00000456319.1/CALM2	MALY-DE|CLLE-ES
chr14	106327312	106327313	SNV	inEnhancer	GM12878	ENST00000272298.7/CALM2;ENST00000456319.1/CALM2	MELA-AU|MALY-DE
chr14	106327313	106327314	SNV	inEnhancer	GM12878	ENST00000272298.7/CALM2;ENST00000456319.1/CALM2	MALY-DE
chr14	106327314	106327317	del	inEnhancer	GM12878	ENST00000272298.7/CALM2;ENST00000456319.1/CALM2	MALY-DE
chr14	106327314	106327315	SNV	inEnhancer	GM12878	ENST00000272298.7/CALM2;ENST00000456319.1/CALM2	MALY-DE|CLLE-ES
chr14	106327315	106327316	SNV	inEnhancer	GM12878	ENST00000272298.7/CALM2;ENST00000456319.1/CALM2	MALY-DE|CLLE-ES
chr14	106327316	106327317	SNV	inEnhancer	GM12878	ENST00000272298.7/CALM2;ENST00000456319.1/CALM2	CLLE-ES|MALY-DE
chr14	106327317	106327318	SNV	inEnhancer	GM12878	ENST00000272298.7/CALM2;ENST00000456319.1/CALM2	MALY-DE
chr14	106327318	106327319	SNV	inEnhancer	GM12878	ENST00000272298.7/CALM2;ENST00000456319.1/CALM2	MALY-DE
chr14	106327319	106327320	SNV	inEnhancer	GM12878	ENST00000272298.7/CALM2;ENST00000456319.1/CALM2	CLLE-ES|MALY-DE
chr14	106327319	106327329	del	inEnhancer	GM12878	ENST00000272298.7/CALM2;ENST00000456319.1/CALM2	MALY-DE
chr14	106327320	106327321	SNV	inEnhancer	GM12878	ENST00000272298.7/CALM2;ENST00000456319.1/CALM2	MALY-DE
chr14	106327321	106327322	SNV	inEnhancer	GM12878	ENST00000272298.7/CALM2;ENST00000456319.1/CALM2	MALY-DE
chr14	106327323	106327324	SNV	inEnhancer	GM12878	ENST00000272298.7/CALM2;ENST00000456319.1/CALM2	MALY-DE
chr14	106327327	106327329	MNV	inEnhancer	GM12878	ENST00000272298.7/CALM2;ENST00000456319.1/CALM2	CLLE-ES
chr14	106327327	106327328	SNV	inEnhancer	GM12878	ENST00000272298.7/CALM2;ENST00000456319.1/CALM2	MALY-DE|CLLE-ES
chr14	106327328	106327329	SNV	inEnhancer	GM12878	ENST00000272298.7/CALM2;ENST00000456319.1/CALM2	MALY-DE|CLLE-ES
chr14	106327329	106327330	SNV	inEnhancer	GM12878	ENST00000272298.7/CALM2;ENST00000456319.1/CALM2	MALY-DE
chr14	106327330	106327331	SNV	inEnhancer	GM12878	ENST00000272298.7/CALM2;ENST00000456319.1/CALM2	MALY-DE
chr14	106327331	106327332	SNV	inEnhancer	GM12878	ENST00000272298.7/CALM2;ENST00000456319.1/CALM2	MALY-DE|ESAD-UK
chr14	106327332	106327333	SNV	inEnhancer	GM12878	ENST00000272298.7/CALM2;ENST00000456319.1/CALM2	CLLE-ES|MALY-DE
chr14	106327333	106327334	SNV	inEnhancer	GM12878	ENST00000272298.7/CALM2;ENST00000456319.1/CALM2	CLLE-ES|MALY-DE
chr14	106327334	106327335	SNV	inEnhancer	GM12878	ENST00000272298.7/CALM2;ENST00000456319.1/CALM2	MALY-DE|CLLE-ES
chr14	106327335	106327336	SNV	inEnhancer	GM12878	ENST00000272298.7/CALM2;ENST00000456319.1/CALM2	MALY-DE|CLLE-ES
chr14	106327336	106327337	SNV	inEnhancer	GM12878	ENST00000272298.7/CALM2;ENST00000456319.1/CALM2	MALY-DE
chr14	106327337	106327338	SNV	inEnhancer	GM12878	ENST00000272298.7/CALM2;ENST00000456319.1/CALM2	MALY-DE
chr14	106327338	106327339	SNV	inEnhancer	GM12878	ENST00000272298.7/CALM2;ENST00000456319.1/CALM2	MALY-DE
chr14	106327339	106327340	SNV	inEnhancer	GM12878	ENST00000272298.7/CALM2;ENST00000456319.1/CALM2	MALY-DE
chr14	106327340	106327341	SNV	inEnhancer	GM12878	ENST00000272298.7/CALM2;ENST00000456319.1/CALM2	MALY-DE
chr14	106327341	106327342	SNV	inEnhancer	GM12878	ENST00000272298.7/CALM2;ENST00000456319.1/CALM2	CLLE-ES|MALY-DE
chr14	106327342	106327343	SNV	inEnhancer	GM12878	ENST00000272298.7/CALM2;ENST00000456319.1/CALM2	MALY-DE
chr14	106327344	106327345	SNV	inEnhancer	GM12878	ENST00000272298.7/CALM2;ENST00000456319.1/CALM2	MALY-DE|CLLE-ES
chr14	106327345	106327346	SNV	inEnhancer	GM12878	ENST00000272298.7/CALM2;ENST00000456319.1/CALM2	MALY-DE
chr14	106327346	106327347	SNV	inEnhancer	GM12878	ENST00000272298.7/CALM2;ENST00000456319.1/CALM2	MALY-DE
chr14	106327347	106327348	SNV	inEnhancer	GM12878	ENST00000272298.7/CALM2;ENST00000456319.1/CALM2	CLLE-ES|MALY-DE
chr14	106327348	106327349	SNV	inEnhancer	GM12878	ENST00000272298.7/CALM2;ENST00000456319.1/CALM2	CLLE-ES|MALY-DE
chr14	106327349	106327350	SNV	inEnhancer	GM12878	ENST00000272298.7/CALM2;ENST00000456319.1/CALM2	MALY-DE
chr14	106327352	106327353	SNV	inEnhancer	GM12878	ENST00000272298.7/CALM2;ENST00000456319.1/CALM2	MALY-DE
chr14	106327354	106327355	SNV	inEnhancer	GM12878	ENST00000272298.7/CALM2;ENST00000456319.1/CALM2	MALY-DE
chr14	106327355	106327356	SNV	inEnhancer	GM12878	ENST00000272298.7/CALM2;ENST00000456319.1/CALM2	MALY-DE
chr14	106328777	106328778	SNV	inEnhancer	GM12878	ENST00000272298.7/CALM2;ENST00000456319.1/CALM2	MALY-DE
chr14	106328778	106328779	SNV	inEnhancer	GM12878	ENST00000272298.7/CALM2;ENST00000456319.1/CALM2	MALY-DE
chr14	106328780	106328781	SNV	inEnhancer	GM12878	ENST00000272298.7/CALM2;ENST00000456319.1/CALM2	CLLE-ES|MALY-DE
chr14	106328781	106328782	SNV	inEnhancer	GM12878	ENST00000272298.7/CALM2;ENST00000456319.1/CALM2	MALY-DE
chr14	106328782	106328783	SNV	inEnhancer	GM12878	ENST00000272298.7/CALM2;ENST00000456319.1/CALM2	MALY-DE|CLLE-ES
chr14	106328783	106328784	SNV	inEnhancer	GM12878	ENST00000272298.7/CALM2;ENST00000456319.1/CALM2	MALY-DE
chr14	106328784	106328785	SNV	inEnhancer	GM12878	ENST00000272298.7/CALM2;ENST00000456319.1/CALM2	MALY-DE
chr14	106328785	106328786	SNV	inEnhancer	GM12878	ENST00000272298.7/CALM2;ENST00000456319.1/CALM2	CLLE-ES|MALY-DE
chr14	106328786	106328787	SNV	inEnhancer	GM12878	ENST00000272298.7/CALM2;ENST00000456319.1/CALM2	MALY-DE
chr14	106328787	106328788	SNV	inEnhancer	GM12878	ENST00000272298.7/CALM2;ENST00000456319.1/CALM2	CLLE-ES|MALY-DE
chr14	106328788	106328789	SNV	inEnhancer	GM12878	ENST00000272298.7/CALM2;ENST00000456319.1/CALM2	MALY-DE
chr14	106328789	106328790	SNV	inEnhancer	GM12878	ENST00000272298.7/CALM2;ENST00000456319.1/CALM2	MALY-DE
chr14	106328790	106328791	SNV	inEnhancer	GM12878	ENST00000272298.7/CALM2;ENST00000456319.1/CALM2	MALY-DE|CLLE-ES
chr14	106328791	106328792	SNV	inEnhancer	GM12878	ENST00000272298.7/CALM2;ENST00000456319.1/CALM2	MALY-DE
chr14	106328792	106328793	SNV	inEnhancer	GM12878	ENST00000272298.7/CALM2;ENST00000456319.1/CALM2	MALY-DE
chr14	106328793	106328794	SNV	inEnhancer	GM12878	ENST00000272298.7/CALM2;ENST00000456319.1/CALM2	MALY-DE|CLLE-ES
chr14	106328794	106328795	SNV	inEnhancer	GM12878	ENST00000272298.7/CALM2;ENST00000456319.1/CALM2	CLLE-ES|MALY-DE
chr14	106328795	106328796	SNV	inEnhancer	GM12878	ENST00000272298.7/CALM2;ENST00000456319.1/CALM2	LIRI-JP|MALY-DE
chr14	106328796	106328797	SNV	inEnhancer	GM12878	ENST00000272298.7/CALM2;ENST00000456319.1/CALM2	MALY-DE
chr14	106328797	106328798	SNV	inEnhancer	GM12878	ENST00000272298.7/CALM2;ENST00000456319.1/CALM2	CLLE-ES|MALY-DE
chr14	106328799	106328800	SNV	inEnhancer	GM12878	ENST00000272298.7/CALM2;ENST00000456319.1/CALM2	MALY-DE
chr14	106328800	106328801	SNV	inEnhancer	GM12878	ENST00000272298.7/CALM2;ENST00000456319.1/CALM2	MALY-DE
chr14	106328801	106328802	SNV	inEnhancer	GM12878	ENST00000272298.7/CALM2;ENST00000456319.1/CALM2	MALY-DE
chr14	106328802	106328803	SNV	inEnhancer	GM12878	ENST00000272298.7/CALM2;ENST00000456319.1/CALM2	MALY-DE
chr14	106328803	106328804	SNV	inEnhancer	GM12878	ENST00000272298.7/CALM2;ENST00000456319.1/CALM2	CLLE-ES|MALY-DE
chr14	106328804	106328805	SNV	inEnhancer	GM12878	ENST00000272298.7/CALM2;ENST00000456319.1/CALM2	MALY-DE
chr14	106328805	106328806	SNV	inEnhancer	GM12878	ENST00000272298.7/CALM2;ENST00000456319.1/CALM2	MALY-DE
chr14	106328806	106328807	SNV	inEnhancer	GM12878	ENST00000272298.7/CALM2;ENST00000456319.1/CALM2	MALY-DE
chr14	106328807	106328808	SNV	inEnhancer	GM12878	ENST00000272298.7/CALM2;ENST00000456319.1/CALM2	MALY-DE
chr14	106328808	106328809	SNV	inEnhancer	GM12878	ENST00000272298.7/CALM2;ENST00000456319.1/CALM2	MALY-DE
chr14	106328809	106328810	SNV	inEnhancer	GM12878	ENST00000272298.7/CALM2;ENST00000456319.1/CALM2	CLLE-ES|MALY-DE
chr14	106328810	106328811	SNV	inEnhancer	GM12878	ENST00000272298.7/CALM2;ENST00000456319.1/CALM2	MALY-DE
chr14	106328811	106328812	SNV	inEnhancer	GM12878	ENST00000272298.7/CALM2;ENST00000456319.1/CALM2	CLLE-ES|MALY-DE
chr14	106328812	106328813	SNV	inEnhancer	GM12878	ENST00000272298.7/CALM2;ENST00000456319.1/CALM2	MALY-DE
chr14	106328813	106328814	SNV	inEnhancer	GM12878	ENST00000272298.7/CALM2;ENST00000456319.1/CALM2	MALY-DE|CLLE-ES
chr14	106328815	106328816	SNV	inEnhancer	GM12878	ENST00000272298.7/CALM2;ENST00000456319.1/CALM2	MALY-DE
chr14	106328816	106328817	SNV	inEnhancer	GM12878	ENST00000272298.7/CALM2;ENST00000456319.1/CALM2	CLLE-ES|MALY-DE
chr14	106328817	106328819	MNV	inEnhancer	GM12878	ENST00000272298.7/CALM2;ENST00000456319.1/CALM2	CLLE-ES
chr14	106328817	106328818	SNV	inEnhancer	GM12878	ENST00000272298.7/CALM2;ENST00000456319.1/CALM2	MALY-DE|CLLE-ES
chr14	106328818	106328819	SNV	inEnhancer	GM12878	ENST00000272298.7/CALM2;ENST00000456319.1/CALM2	MALY-DE|CLLE-ES
chr14	106328819	106328820	SNV	inEnhancer	GM12878	ENST00000272298.7/CALM2;ENST00000456319.1/CALM2	MALY-DE
chr14	106328820	106328821	SNV	inEnhancer	GM12878	ENST00000272298.7/CALM2;ENST00000456319.1/CALM2	MALY-DE
chr14	106328821	106328822	SNV	inEnhancer	GM12878	ENST00000272298.7/CALM2;ENST00000456319.1/CALM2	CLLE-ES|MALY-DE
chr14	106328822	106328823	SNV	inEnhancer	GM12878	ENST00000272298.7/CALM2;ENST00000456319.1/CALM2	MALY-DE
chr14	106328823	106328824	SNV	inEnhancer	GM12878	ENST00000272298.7/CALM2;ENST00000456319.1/CALM2	MALY-DE
chr14	106328824	106328825	SNV	inEnhancer	GM12878	ENST00000272298.7/CALM2;ENST00000456319.1/CALM2	MALY-DE
chr14	106328827	106328828	SNV	inEnhancer	GM12878	ENST00000272298.7/CALM2;ENST00000456319.1/CALM2	MALY-DE
chr14	106328828	106328829	SNV	inEnhancer	GM12878	ENST00000272298.7/CALM2;ENST00000456319.1/CALM2	CLLE-ES
chr14	106328829	106328830	SNV	inEnhancer	GM12878	ENST00000272298.7/CALM2;ENST00000456319.1/CALM2	MALY-DE
chr14	106328830	106328831	del	inEnhancer	GM12878	ENST00000272298.7/CALM2;ENST00000456319.1/CALM2	MALY-DE
chr14	106328830	106328831	SNV	inEnhancer	GM12878	ENST00000272298.7/CALM2;ENST00000456319.1/CALM2	NKTL-SG
chr14	106328831	106328833	MNV	inEnhancer	GM12878	ENST00000272298.7/CALM2;ENST00000456319.1/CALM2	CLLE-ES
chr14	106328831	106328832	SNV	inEnhancer	GM12878	ENST00000272298.7/CALM2;ENST00000456319.1/CALM2	MALY-DE
chr14	106328832	106328833	SNV	inEnhancer	GM12878	ENST00000272298.7/CALM2;ENST00000456319.1/CALM2	MALY-DE
chr14	106328833	106328834	SNV	inEnhancer	GM12878	ENST00000272298.7/CALM2;ENST00000456319.1/CALM2	MALY-DE
chr14	106328834	106328835	SNV	inEnhancer	GM12878	ENST00000272298.7/CALM2;ENST00000456319.1/CALM2	MALY-DE|CLLE-ES
chr14	106328835	106328836	SNV	inEnhancer	GM12878	ENST00000272298.7/CALM2;ENST00000456319.1/CALM2	MALY-DE
chr14	106328836	106328837	SNV	inEnhancer	GM12878	ENST00000272298.7/CALM2;ENST00000456319.1/CALM2	MALY-DE|CLLE-ES
chr14	106328837	106328838	SNV	inEnhancer	GM12878	ENST00000272298.7/CALM2;ENST00000456319.1/CALM2	CLLE-ES|MALY-DE
chr14	106328838	106328839	SNV	inEnhancer	GM12878	ENST00000272298.7/CALM2;ENST00000456319.1/CALM2	CLLE-ES|MALY-DE
chr14	106328839	106328840	SNV	inEnhancer	GM12878	ENST00000272298.7/CALM2;ENST00000456319.1/CALM2	MALY-DE|CLLE-ES
chr14	106328840	106328841	SNV	inEnhancer	GM12878	ENST00000272298.7/CALM2;ENST00000456319.1/CALM2	MALY-DE
chr14	106328841	106328842	SNV	inEnhancer	GM12878	ENST00000272298.7/CALM2;ENST00000456319.1/CALM2	MALY-DE|CLLE-ES
chr14	106328842	106328843	SNV	inEnhancer	GM12878	ENST00000272298.7/CALM2;ENST00000456319.1/CALM2	MALY-DE
chr14	106328844	106328845	SNV	inEnhancer	GM12878	ENST00000272298.7/CALM2;ENST00000456319.1/CALM2	CLLE-ES|MALY-DE
chr14	106328846	106328847	SNV	inEnhancer	GM12878	ENST00000272298.7/CALM2;ENST00000456319.1/CALM2	MALY-DE
chr14	106328848	106328849	SNV	inEnhancer	GM12878	ENST00000272298.7/CALM2;ENST00000456319.1/CALM2	MALY-DE
chr14	106328849	106328850	SNV	inEnhancer	GM12878	ENST00000272298.7/CALM2;ENST00000456319.1/CALM2	MALY-DE
chr14	106328850	106328851	SNV	inEnhancer	GM12878	ENST00000272298.7/CALM2;ENST00000456319.1/CALM2	MALY-DE
chr14	106328851	106328852	SNV	inEnhancer	GM12878	ENST00000272298.7/CALM2;ENST00000456319.1/CALM2	MALY-DE
chr14	106328852	106328853	SNV	inEnhancer	GM12878	ENST00000272298.7/CALM2;ENST00000456319.1/CALM2	MALY-DE
chr14	106328853	106328854	SNV	inEnhancer	GM12878	ENST00000272298.7/CALM2;ENST00000456319.1/CALM2	CLLE-ES|MALY-DE
chr14	106328855	106328856	SNV	inEnhancer	GM12878	ENST00000272298.7/CALM2;ENST00000456319.1/CALM2	MALY-DE
chr14	106328856	106328857	SNV	inEnhancer	GM12878	ENST00000272298.7/CALM2;ENST00000456319.1/CALM2	MALY-DE
chr14	106328857	106328858	SNV	inEnhancer	GM12878	ENST00000272298.7/CALM2;ENST00000456319.1/CALM2	MALY-DE
chr14	106328859	106328860	ins	inEnhancer	GM12878	ENST00000272298.7/CALM2;ENST00000456319.1/CALM2	MALY-DE
chr14	106328860	106328861	SNV	inEnhancer	GM12878	ENST00000272298.7/CALM2;ENST00000456319.1/CALM2	MALY-DE
chr14	106328861	106328862	SNV	inEnhancer	GM12878	ENST00000272298.7/CALM2;ENST00000456319.1/CALM2	MALY-DE
chr14	106328862	106328869	del	inEnhancer	GM12878	ENST00000272298.7/CALM2;ENST00000456319.1/CALM2	MALY-DE
chr14	106328863	106328864	SNV	inEnhancer	GM12878	ENST00000272298.7/CALM2;ENST00000456319.1/CALM2	MALY-DE
chr14	106328865	106328866	SNV	inEnhancer	GM12878	ENST00000272298.7/CALM2;ENST00000456319.1/CALM2	MALY-DE
chr14	106328866	106328867	SNV	inEnhancer	GM12878	ENST00000272298.7/CALM2;ENST00000456319.1/CALM2	MALY-DE
chr14	106328867	106328868	SNV	inEnhancer	GM12878	ENST00000272298.7/CALM2;ENST00000456319.1/CALM2	MALY-DE
chr14	106328868	106328872	del	inEnhancer	GM12878	ENST00000272298.7/CALM2;ENST00000456319.1/CALM2	MALY-DE
chr14	106328868	106328869	SNV	inEnhancer	GM12878	ENST00000272298.7/CALM2;ENST00000456319.1/CALM2	MALY-DE|CLLE-ES
chr14	106328869	106328870	SNV	inEnhancer	GM12878	ENST00000272298.7/CALM2;ENST00000456319.1/CALM2	UTCA-FR|MALY-DE
chr14	106328870	106328871	SNV	inEnhancer	GM12878	ENST00000272298.7/CALM2;ENST00000456319.1/CALM2	MALY-DE
chr14	106328871	106328872	SNV	inEnhancer	GM12878	ENST00000272298.7/CALM2;ENST00000456319.1/CALM2	MALY-DE
chr14	106328872	106328873	SNV	inEnhancer	GM12878	ENST00000272298.7/CALM2;ENST00000456319.1/CALM2	MALY-DE
chr14	106328875	106328876	SNV	inEnhancer	GM12878	ENST00000272298.7/CALM2;ENST00000456319.1/CALM2	MALY-DE|CLLE-ES
chr14	106328876	106328877	SNV	inEnhancer	GM12878	ENST00000272298.7/CALM2;ENST00000456319.1/CALM2	MALY-DE
chr14	106328877	106328878	SNV	inEnhancer	GM12878	ENST00000272298.7/CALM2;ENST00000456319.1/CALM2	MALY-DE
chr14	106328878	106328879	SNV	inEnhancer	GM12878	ENST00000272298.7/CALM2;ENST00000456319.1/CALM2	MALY-DE
chr14	106328879	106328880	SNV	inEnhancer	GM12878	ENST00000272298.7/CALM2;ENST00000456319.1/CALM2	CLLE-ES|MALY-DE
chr14	106328880	106328881	SNV	inEnhancer	GM12878	ENST00000272298.7/CALM2;ENST00000456319.1/CALM2	MALY-DE
chr14	106328882	106328883	SNV	inEnhancer	GM12878	ENST00000272298.7/CALM2;ENST00000456319.1/CALM2	MALY-DE|CLLE-ES
chr14	106328884	106328885	SNV	inEnhancer	GM12878	ENST00000272298.7/CALM2;ENST00000456319.1/CALM2	CLLE-ES
chr14	106328885	106328886	SNV	inEnhancer	GM12878	ENST00000272298.7/CALM2;ENST00000456319.1/CALM2	CLLE-ES|MALY-DE
chr14	106328886	106328887	SNV	inEnhancer	GM12878	ENST00000272298.7/CALM2;ENST00000456319.1/CALM2	MALY-DE
chr14	106328887	106328888	SNV	inEnhancer	GM12878	ENST00000272298.7/CALM2;ENST00000456319.1/CALM2	CLLE-ES
chr14	106328888	106328889	SNV	inEnhancer	GM12878	ENST00000272298.7/CALM2;ENST00000456319.1/CALM2	CLLE-ES|MALY-DE
chr14	106328888	106328891	del	inEnhancer	GM12878	ENST00000272298.7/CALM2;ENST00000456319.1/CALM2	MALY-DE
chr14	106328889	106328890	SNV	inEnhancer	GM12878	ENST00000272298.7/CALM2;ENST00000456319.1/CALM2	MALY-DE
chr14	106328891	106328892	SNV	inEnhancer	GM12878	ENST00000272298.7/CALM2;ENST00000456319.1/CALM2	MALY-DE
chr14	106328892	106328893	SNV	inEnhancer	GM12878	ENST00000272298.7/CALM2;ENST00000456319.1/CALM2	MALY-DE
chr14	106328893	106328894	SNV	inEnhancer	GM12878	ENST00000272298.7/CALM2;ENST00000456319.1/CALM2	MALY-DE
chr14	106328894	106328895	SNV	inEnhancer	GM12878	ENST00000272298.7/CALM2;ENST00000456319.1/CALM2	CLLE-ES|MALY-DE
chr14	106328895	106328896	SNV	inEnhancer	GM12878	ENST00000272298.7/CALM2;ENST00000456319.1/CALM2	MALY-DE
chr14	106328896	106328897	SNV	inEnhancer	GM12878	ENST00000272298.7/CALM2;ENST00000456319.1/CALM2	MALY-DE
chr14	106328897	106328898	SNV	inEnhancer	GM12878	ENST00000272298.7/CALM2;ENST00000456319.1/CALM2	MALY-DE
chr14	106328898	106328899	SNV	inEnhancer	GM12878	ENST00000272298.7/CALM2;ENST00000456319.1/CALM2	CLLE-ES|MALY-DE
chr14	106328899	106328900	SNV	inEnhancer	GM12878	ENST00000272298.7/CALM2;ENST00000456319.1/CALM2	MALY-DE|CLLE-ES
chr14	106328900	106328901	SNV	inEnhancer	GM12878	ENST00000272298.7/CALM2;ENST00000456319.1/CALM2	MELA-AU|MALY-DE
chr14	106329062	106329063	SNV	inEnhancer	GM12878	ENST00000272298.7/CALM2;ENST00000456319.1/CALM2	CLLE-ES|MALY-DE
chr14	106329063	106329064	SNV	inEnhancer	GM12878	ENST00000272298.7/CALM2;ENST00000456319.1/CALM2	MALY-DE
chr14	106329064	106329065	SNV	inEnhancer	GM12878	ENST00000272298.7/CALM2;ENST00000456319.1/CALM2	MELA-AU
chr14	106329065	106329066	SNV	inEnhancer	GM12878	ENST00000272298.7/CALM2;ENST00000456319.1/CALM2	MALY-DE
chr14	106329066	106329067	SNV	inEnhancer	GM12878	ENST00000272298.7/CALM2;ENST00000456319.1/CALM2	MALY-DE
chr14	106329067	106329068	SNV	inEnhancer	GM12878	ENST00000272298.7/CALM2;ENST00000456319.1/CALM2	MALY-DE|CLLE-ES
chr14	106329068	106329073	MNV	inEnhancer	GM12878	ENST00000272298.7/CALM2;ENST00000456319.1/CALM2	MALY-DE
chr14	106329068	106329074	del	inEnhancer	GM12878	ENST00000272298.7/CALM2;ENST00000456319.1/CALM2	MALY-DE
chr14	106329068	106329076	del	inEnhancer	GM12878	ENST00000272298.7/CALM2;ENST00000456319.1/CALM2	MALY-DE
chr14	106329068	106329069	SNV	inEnhancer	GM12878	ENST00000272298.7/CALM2;ENST00000456319.1/CALM2	MALY-DE|CLLE-ES
chr14	106329069	106329070	SNV	inEnhancer	GM12878	ENST00000272298.7/CALM2;ENST00000456319.1/CALM2	MALY-DE|CLLE-ES
chr14	106329070	106329071	SNV	inEnhancer	GM12878	ENST00000272298.7/CALM2;ENST00000456319.1/CALM2	CLLE-ES|MALY-DE
chr14	106329070	106329072	del	inEnhancer	GM12878	ENST00000272298.7/CALM2;ENST00000456319.1/CALM2	MALY-DE
chr14	106329071	106329072	SNV	inEnhancer	GM12878	ENST00000272298.7/CALM2;ENST00000456319.1/CALM2	MALY-DE
chr14	106329072	106329073	SNV	inEnhancer	GM12878	ENST00000272298.7/CALM2;ENST00000456319.1/CALM2	MALY-DE
chr14	106329073	106329074	SNV	inEnhancer	GM12878	ENST00000272298.7/CALM2;ENST00000456319.1/CALM2	MALY-DE
chr14	106329074	106329075	SNV	inEnhancer	GM12878	ENST00000272298.7/CALM2;ENST00000456319.1/CALM2	MALY-DE
chr14	106329074	106329089	del	inEnhancer	GM12878	ENST00000272298.7/CALM2;ENST00000456319.1/CALM2	MALY-DE
chr14	106329075	106329076	SNV	inEnhancer	GM12878	ENST00000272298.7/CALM2;ENST00000456319.1/CALM2	MALY-DE
chr14	106329076	106329077	SNV	inEnhancer	GM12878	ENST00000272298.7/CALM2;ENST00000456319.1/CALM2	MALY-DE|CLLE-ES
chr14	106329077	106329078	SNV	inEnhancer	GM12878	ENST00000272298.7/CALM2;ENST00000456319.1/CALM2	CLLE-ES|MALY-DE
chr14	106329078	106329079	SNV	inEnhancer	GM12878	ENST00000272298.7/CALM2;ENST00000456319.1/CALM2	MELA-AU|MALY-DE|ESAD-UK
chr14	106329079	106329080	SNV	inEnhancer	GM12878	ENST00000272298.7/CALM2;ENST00000456319.1/CALM2	MALY-DE|CLLE-ES
chr14	106329080	106329081	SNV	inEnhancer	GM12878	ENST00000272298.7/CALM2;ENST00000456319.1/CALM2	MALY-DE
chr14	106329081	106329082	SNV	inEnhancer	GM12878	ENST00000272298.7/CALM2;ENST00000456319.1/CALM2	MALY-DE|CLLE-ES
chr14	106329082	106329083	SNV	inEnhancer	GM12878	ENST00000272298.7/CALM2;ENST00000456319.1/CALM2	CLLE-ES|MALY-DE
chr14	106329083	106329084	SNV	inEnhancer	GM12878	ENST00000272298.7/CALM2;ENST00000456319.1/CALM2	MALY-DE
chr14	106329084	106329085	SNV	inEnhancer	GM12878	ENST00000272298.7/CALM2;ENST00000456319.1/CALM2	CLLE-ES|MALY-DE
chr14	106329085	106329086	SNV	inEnhancer	GM12878	ENST00000272298.7/CALM2;ENST00000456319.1/CALM2	MALY-DE
chr14	106329087	106329088	SNV	inEnhancer	GM12878	ENST00000272298.7/CALM2;ENST00000456319.1/CALM2	MALY-DE
chr14	106329088	106329089	SNV	inEnhancer	GM12878	ENST00000272298.7/CALM2;ENST00000456319.1/CALM2	MALY-DE|CLLE-ES
chr14	106329090	106329091	SNV	inEnhancer	GM12878	ENST00000272298.7/CALM2;ENST00000456319.1/CALM2	MALY-DE
chr14	106329091	106329092	SNV	inEnhancer	GM12878	ENST00000272298.7/CALM2;ENST00000456319.1/CALM2	MALY-DE|CLLE-ES
chr14	106329092	106329093	SNV	inEnhancer	GM12878	ENST00000272298.7/CALM2;ENST00000456319.1/CALM2	MALY-DE|CLLE-ES
chr14	106329093	106329094	SNV	inEnhancer	GM12878	ENST00000272298.7/CALM2;ENST00000456319.1/CALM2	CLLE-ES|MALY-DE
chr14	106329094	106329095	SNV	inEnhancer	GM12878	ENST00000272298.7/CALM2;ENST00000456319.1/CALM2	MALY-DE
chr14	106329095	106329096	SNV	inEnhancer	GM12878	ENST00000272298.7/CALM2;ENST00000456319.1/CALM2	MALY-DE
chr14	106329096	106329097	SNV	inEnhancer	GM12878	ENST00000272298.7/CALM2;ENST00000456319.1/CALM2	MALY-DE
chr14	106329097	106329098	SNV	inEnhancer	GM12878	ENST00000272298.7/CALM2;ENST00000456319.1/CALM2	MALY-DE
chr14	106329098	106329099	SNV	inEnhancer	GM12878	ENST00000272298.7/CALM2;ENST00000456319.1/CALM2	CLLE-ES|MALY-DE
chr14	106329099	106329100	SNV	inEnhancer	GM12878	ENST00000272298.7/CALM2;ENST00000456319.1/CALM2	MALY-DE|CLLE-ES
chr14	106329100	106329101	SNV	inEnhancer	GM12878	ENST00000272298.7/CALM2;ENST00000456319.1/CALM2	MALY-DE|ESAD-UK
chr14	106329101	106329102	SNV	inEnhancer	GM12878	ENST00000272298.7/CALM2;ENST00000456319.1/CALM2	CLLE-ES|MALY-DE
chr14	106329102	106329103	SNV	inEnhancer	GM12878	ENST00000272298.7/CALM2;ENST00000456319.1/CALM2	MALY-DE
chr14	106329103	106329104	SNV	inEnhancer	GM12878	ENST00000272298.7/CALM2;ENST00000456319.1/CALM2	MALY-DE|CLLE-ES
chr14	106329104	106329105	SNV	inEnhancer	GM12878	ENST00000272298.7/CALM2;ENST00000456319.1/CALM2	MALY-DE
chr15	45363248	45363249	SNV	inEnhancer	IMR90	ENST00000272298.7/CALM2;ENST00000456319.1/CALM2	PBCA-US
chr15	45363277	45363278	SNV	inEnhancer	IMR90	ENST00000272298.7/CALM2;ENST00000456319.1/CALM2	MELA-AU
chr15	60657065	60657066	SNV	inEnhancer	IMR90	ENST00000272298.7/CALM2;ENST00000456319.1/CALM2	LAML-KR
chr15	99364238	99364239	SNV	inEnhancer	HeLa	ENST00000272298.7/CALM2;ENST00000456319.1/CALM2	PACA-AU
chr15	99364241	99364242	SNV	inEnhancer	HeLa	ENST00000272298.7/CALM2;ENST00000456319.1/CALM2	PBCA-US
chr15	99364254	99364255	ins	inEnhancer	HeLa	ENST00000272298.7/CALM2;ENST00000456319.1/CALM2	GACA-CN
chr15	99364275	99364276	SNV	inEnhancer	HeLa	ENST00000272298.7/CALM2;ENST00000456319.1/CALM2	LICA-FR
chr15	99412149	99412150	SNV	inEnhancer	HeLa	ENST00000272298.7/CALM2;ENST00000456319.1/CALM2	RECA-EU
chr15	99412166	99412167	SNV	inEnhancer	HeLa	ENST00000272298.7/CALM2;ENST00000456319.1/CALM2	RECA-EU
chr17	1272669	1272670	ins	inEnhancer	IMR90	ENST00000272298.7/CALM2;ENST00000456319.1/CALM2	MALY-DE
chr17	1492432	1492433	SNV	inEnhancer	hNPC	ENST00000272298.7/CALM2;ENST00000456319.1/CALM2	SKCA-BR
chr17	78575081	78575082	SNV	inEnhancer	K562	ENST00000272298.7/CALM2;ENST00000456319.1/CALM2	GACA-CN
chr18	57153084	57153085	SNV	inEnhancer	IMR90	ENST00000272298.7/CALM2;ENST00000456319.1/CALM2	MALY-DE
chr18	57153102	57153103	SNV	inEnhancer	IMR90	ENST00000272298.7/CALM2;ENST00000456319.1/CALM2	MELA-AU
chr18	57153133	57153134	SNV	inEnhancer	IMR90	ENST00000272298.7/CALM2;ENST00000456319.1/CALM2	MELA-AU
chr18	57153134	57153135	ins	inEnhancer	IMR90	ENST00000272298.7/CALM2;ENST00000456319.1/CALM2	BTCA-SG
chr18	57153135	57153136	del	inEnhancer	IMR90	ENST00000272298.7/CALM2;ENST00000456319.1/CALM2	BTCA-SG
chr19	6230431	6230432	SNV	inEnhancer	hNPC	ENST00000272298.7/CALM2;ENST00000456319.1/CALM2	MELA-AU
chr19	6230458	6230459	SNV	inEnhancer	hNPC	ENST00000272298.7/CALM2;ENST00000456319.1/CALM2	ESAD-UK
chr19	34807199	34807200	SNV	inEnhancer	IMR90	ENST00000272298.7/CALM2;ENST00000456319.1/CALM2	LAML-KR
chr19	34807233	34807234	SNV	inEnhancer	IMR90	ENST00000272298.7/CALM2;ENST00000456319.1/CALM2	MELA-AU
chr19	34807243	34807244	SNV	inEnhancer	IMR90	ENST00000272298.7/CALM2;ENST00000456319.1/CALM2	BRCA-UK|BRCA-EU
chr19	38676083	38676084	del	inEnhancer	hNPC	ENST00000272298.7/CALM2;ENST00000456319.1/CALM2	ESAD-UK
chr21	36995367	36995368	SNV	inEnhancer	IMR90	ENST00000272298.7/CALM2;ENST00000456319.1/CALM2	PACA-AU
chrX	73453387	73453388	SNV	inEnhancer	HeLa	ENST00000272298.7/CALM2;ENST00000456319.1/CALM2	SKCA-BR
chrX	73453410	73453411	SNV	inEnhancer	HeLa	ENST00000272298.7/CALM2;ENST00000456319.1/CALM2	MELA-AU
chr4	41414006	41414007	SNV	inEnhancer	HeLa	ENST00000381501.3/TEC	LIRI-JP
chr4	41414010	41414011	SNV	inEnhancer	HeLa	ENST00000381501.3/TEC	MELA-AU
chr4	41414016	41414017	SNV	inEnhancer	HeLa	ENST00000381501.3/TEC	MELA-AU
chr4	41414042	41414043	SNV	inEnhancer	HeLa	ENST00000381501.3/TEC	LAML-KR
chr4	48268007	48268008	SNV	inPromoter	GM12878	ENST00000381501.3/TEC	SKCA-BR
chr4	48268008	48268009	SNV	inPromoter	GM12878	ENST00000381501.3/TEC	SKCA-BR
chr4	48268010	48268011	SNV	inPromoter	GM12878	ENST00000381501.3/TEC	LAML-KR
chr4	48268614	48268615	SNV	inPromoter	GM12878	ENST00000381501.3/TEC	MELA-AU
chr4	48268619	48268620	SNV	inPromoter	GM12878	ENST00000381501.3/TEC	SKCA-BR
chr4	48268638	48268639	SNV	inPromoter	GM12878	ENST00000381501.3/TEC	LUSC-KR
chr4	48268645	48268646	SNV	inPromoter	GM12878	ENST00000381501.3/TEC	PBCA-DE|ESAD-UK
chr4	48268677	48268678	SNV	inPromoter	GM12878	ENST00000381501.3/TEC	MELA-AU
chr4	48268698	48268699	SNV	inPromoter	GM12878	ENST00000381501.3/TEC	MALY-DE
chr4	48268722	48268723	SNV	inPromoter	GM12878	ENST00000381501.3/TEC	ESAD-UK
chr4	48268787	48268788	SNV	inPromoter	GM12878	ENST00000381501.3/TEC	BRCA-EU
chr4	48268870	48268871	SNV	inPromoter	GM12878	ENST00000381501.3/TEC	PRAD-CA|SKCA-BR
chr4	48270965	48270966	SNV	inPromoter	GM12878	ENST00000381501.3/TEC	LICA-CN
chr4	48271205	48271206	SNV	inPromoter	GM12878	ENST00000381501.3/TEC	BRCA-EU
chr4	48271207	48271208	ins	inPromoter	GM12878	ENST00000381501.3/TEC	BTCA-SG
chr4	48271343	48271344	SNV	inPromoter	GM12878	ENST00000381501.3/TEC	PBCA-US
chr4	48271376	48271377	SNV	inPromoter	GM12878	ENST00000381501.3/TEC	MELA-AU
chr4	48272012	48272013	SNV	inPromoter	K562	ENST00000381501.3/TEC	LUSC-KR
chr4	48272041	48272042	SNV	inPromoter	K562	ENST00000381501.3/TEC	PRAD-CA
chr4	48272133	48272134	SNV	inPromoter	K562	ENST00000381501.3/TEC	MELA-AU
chr4	48272168	48272169	SNV	inPromoter	K562	ENST00000381501.3/TEC	MELA-AU
chr4	48272188	48272189	SNV	inPromoter	K562	ENST00000381501.3/TEC	SKCA-BR
chr4	48272205	48272206	SNV	inPromoter	K562	ENST00000381501.3/TEC	PBCA-US
chr4	48272296	48272297	SNV	inPromoter	K562	ENST00000381501.3/TEC	PBCA-US
chr4	48273122	48273123	SNV	inPromoter	HeLa	ENST00000381501.3/TEC	LAML-KR
chr4	48273151	48273152	SNV	inPromoter	HeLa	ENST00000381501.3/TEC	ESAD-UK
chr4	48275075	48275088	del	inPromoter	GM12878	ENST00000381501.3/TEC	PRAD-UK
chr4	48275206	48275207	SNV	inPromoter	K562	ENST00000381501.3/TEC	MELA-AU
chr4	48275673	48275674	SNV	inPromoter	GM12878	ENST00000381501.3/TEC	MELA-AU
chr4	48275736	48275737	SNV	inPromoter	GM12878	ENST00000381501.3/TEC	MELA-AU
chr4	48289703	48289704	SNV	inEnhancer	K562	ENST00000381501.3/TEC	MELA-AU
chr4	48289723	48289724	SNV	inEnhancer	K562	ENST00000381501.3/TEC	MELA-AU
chr4	48289914	48289915	SNV	inEnhancer	K562	ENST00000381501.3/TEC	MELA-AU
chr4	48290143	48290144	SNV	inEnhancer	K562	ENST00000381501.3/TEC	MELA-AU
chr4	48293840	48293841	SNV	inEnhancer	K562	ENST00000381501.3/TEC	LAML-KR
chr4	48293887	48293888	SNV	inEnhancer	K562	ENST00000381501.3/TEC	SKCA-BR
chr4	48293928	48293929	SNV	inEnhancer	K562	ENST00000381501.3/TEC	LUSC-KR
chr4	48294067	48294068	SNV	inEnhancer	K562	ENST00000381501.3/TEC	LAML-KR
chr4	48294068	48294069	SNV	inEnhancer	K562	ENST00000381501.3/TEC	LAML-KR
chr7	104533420	104533421	SNV	inEnhancer	GM12878	ENST00000381501.3/TEC	COCA-CN
chr7	104533462	104533463	SNV	inEnhancer	GM12878	ENST00000381501.3/TEC	ESAD-UK
chr11	63772739	63772740	SNV	inEnhancer	K562	ENST00000381501.3/TEC	LIRI-JP
chr20	60890563	60890564	SNV	inEnhancer	GM12878	ENST00000381501.3/TEC	LUSC-KR|LAML-KR|ESAD-UK
chr20	60890575	60890576	SNV	inEnhancer	GM12878	ENST00000381501.3/TEC	MALY-DE
chr20	62269051	62269052	SNV	inEnhancer	GM12878	ENST00000381501.3/TEC	MELA-AU
chr20	62269052	62269053	ins	inEnhancer	GM12878	ENST00000381501.3/TEC	LICA-CN
chr20	62269066	62269067	SNV	inEnhancer	GM12878	ENST00000381501.3/TEC	LUSC-KR
chr1	2186633	2186634	SNV	inEnhancer	HeLa	ENST00000237654.4/CCNI;ENST00000505609.1/CCNI;ENST00000513774.1/CCNI;ENST00000537948.1/CCNI	MELA-AU
chr1	2187041	2187042	SNV	inEnhancer	HeLa	ENST00000237654.4/CCNI;ENST00000505609.1/CCNI;ENST00000513774.1/CCNI;ENST00000537948.1/CCNI	PACA-CA
chr1	2187074	2187075	SNV	inEnhancer	HeLa	ENST00000237654.4/CCNI;ENST00000505609.1/CCNI;ENST00000513774.1/CCNI;ENST00000537948.1/CCNI	ESAD-UK
chr1	2187084	2187085	SNV	inEnhancer	HeLa	ENST00000237654.4/CCNI;ENST00000505609.1/CCNI;ENST00000513774.1/CCNI;ENST00000537948.1/CCNI	COCA-CN
chr1	39581350	39581351	SNV	inEnhancer	hNPC	ENST00000237654.4/CCNI;ENST00000505609.1/CCNI;ENST00000513774.1/CCNI;ENST00000537948.1/CCNI	MELA-AU
chr1	164560000	164560001	SNV	inEnhancer	HeLa	ENST00000237654.4/CCNI	MALY-DE
chr1	164560012	164560013	SNV	inEnhancer	HeLa	ENST00000237654.4/CCNI	LIRI-JP
chr4	77413547	77413548	SNV	inEnhancer	hNPC	ENST00000237654.4/CCNI;ENST00000505609.1/CCNI;ENST00000513774.1/CCNI;ENST00000537948.1/CCNI	SKCA-BR
chr4	77413566	77413567	SNV	inEnhancer	hNPC	ENST00000237654.4/CCNI;ENST00000505609.1/CCNI;ENST00000513774.1/CCNI;ENST00000537948.1/CCNI	GACA-CN
chr4	77414360	77414361	SNV	inEnhancer	hNPC	ENST00000237654.4/CCNI;ENST00000505609.1/CCNI;ENST00000513774.1/CCNI;ENST00000537948.1/CCNI	MELA-AU
chr4	77421639	77421641	del	inEnhancer	hNPC	ENST00000237654.4/CCNI;ENST00000505609.1/CCNI;ENST00000513774.1/CCNI;ENST00000537948.1/CCNI	SKCA-BR
chr4	77421643	77421644	SNV	inEnhancer	hNPC	ENST00000237654.4/CCNI;ENST00000505609.1/CCNI;ENST00000513774.1/CCNI;ENST00000537948.1/CCNI	SKCA-BR
chr4	77421700	77421701	SNV	inEnhancer	hNPC	ENST00000237654.4/CCNI;ENST00000505609.1/CCNI;ENST00000513774.1/CCNI;ENST00000537948.1/CCNI	MELA-AU
chr4	77421706	77421707	SNV	inEnhancer	hNPC	ENST00000237654.4/CCNI;ENST00000505609.1/CCNI;ENST00000513774.1/CCNI;ENST00000537948.1/CCNI	SKCA-BR
chr4	77421709	77421710	del	inEnhancer	hNPC	ENST00000237654.4/CCNI;ENST00000505609.1/CCNI;ENST00000513774.1/CCNI;ENST00000537948.1/CCNI	ESAD-UK
chr4	77518603	77518604	del	inEnhancer	hNPC	ENST00000237654.4/CCNI;ENST00000505609.1/CCNI;ENST00000513774.1/CCNI;ENST00000537948.1/CCNI	ESAD-UK
chr4	77929931	77929932	SNV	inEnhancer	hNPC	ENST00000237654.4/CCNI	BRCA-EU
chr4	77929971	77929972	SNV	inEnhancer	hNPC	ENST00000237654.4/CCNI	ESAD-UK
chr4	77994851	77994852	SNV	inPromoter	hNPC	ENST00000237654.4/CCNI;ENST00000505609.1/CCNI;ENST00000513774.1/CCNI;ENST00000537948.1/CCNI	BTCA-SG
chr4	77995036	77995037	SNV	inPromoter	hNPC	ENST00000237654.4/CCNI;ENST00000505609.1/CCNI;ENST00000513774.1/CCNI;ENST00000537948.1/CCNI	LAML-KR
chr4	77995366	77995367	SNV	inPromoter	hNPC	ENST00000237654.4/CCNI;ENST00000505609.1/CCNI;ENST00000513774.1/CCNI;ENST00000537948.1/CCNI	PBCA-DE
chr4	77995394	77995395	SNV	inPromoter	hNPC	ENST00000237654.4/CCNI;ENST00000505609.1/CCNI;ENST00000513774.1/CCNI;ENST00000537948.1/CCNI	LMS-FR
chr4	77995395	77995396	SNV	inPromoter	hNPC	ENST00000237654.4/CCNI;ENST00000505609.1/CCNI;ENST00000513774.1/CCNI;ENST00000537948.1/CCNI	LMS-FR
chr4	77997276	77997277	SNV	inPromoter	hNPC	ENST00000237654.4/CCNI;ENST00000505609.1/CCNI;ENST00000513774.1/CCNI;ENST00000537948.1/CCNI	ESAD-UK
chr4	77997533	77997534	SNV	inPromoter	hNPC	ENST00000237654.4/CCNI;ENST00000505609.1/CCNI;ENST00000513774.1/CCNI;ENST00000537948.1/CCNI	EOPC-DE
chr4	77997533	77997534	SNV	inPromoter	K562	ENST00000237654.4/CCNI;ENST00000505609.1/CCNI;ENST00000513774.1/CCNI;ENST00000537948.1/CCNI	EOPC-DE
chr4	77997548	77997549	SNV	inPromoter	hNPC	ENST00000237654.4/CCNI;ENST00000505609.1/CCNI;ENST00000513774.1/CCNI;ENST00000537948.1/CCNI	ESAD-UK
chr4	77997548	77997549	SNV	inPromoter	K562	ENST00000237654.4/CCNI;ENST00000505609.1/CCNI;ENST00000513774.1/CCNI;ENST00000537948.1/CCNI	ESAD-UK
chr4	77997617	77997618	SNV	inPromoter	hNPC	ENST00000237654.4/CCNI;ENST00000505609.1/CCNI;ENST00000513774.1/CCNI;ENST00000537948.1/CCNI	ESAD-UK
chr4	77997911	77997912	SNV	inPromoter	hNPC	ENST00000237654.4/CCNI;ENST00000505609.1/CCNI;ENST00000513774.1/CCNI;ENST00000537948.1/CCNI	EOPC-DE
chr4	77998199	77998200	SNV	inPromoter	HeLa	ENST00000237654.4/CCNI;ENST00000505609.1/CCNI;ENST00000513774.1/CCNI;ENST00000537948.1/CCNI	PACA-CA
chr4	77998277	77998278	SNV	inPromoter	K562	ENST00000237654.4/CCNI	LIRI-JP
chr4	77998371	77998372	SNV	inPromoter	hNPC	ENST00000237654.4/CCNI	PBCA-US
chr4	77998384	77998385	SNV	inPromoter	hNPC	ENST00000237654.4/CCNI	PAEN-AU
chr4	77998569	77998570	SNV	inPromoter	HeLa	ENST00000237654.4/CCNI;ENST00000505609.1/CCNI;ENST00000513774.1/CCNI;ENST00000537948.1/CCNI	PBCA-US
chr4	77998569	77998570	SNV	inPromoter	hNPC	ENST00000237654.4/CCNI	PBCA-US
chr4	77999247	77999248	SNV	inPromoter	HeLa	ENST00000237654.4/CCNI	ESAD-UK
chr4	77999247	77999248	SNV	inPromoter	hNPC	ENST00000237654.4/CCNI	ESAD-UK
chr4	77999263	77999264	SNV	inPromoter	HeLa	ENST00000237654.4/CCNI	MELA-AU
chr4	77999263	77999264	SNV	inPromoter	hNPC	ENST00000237654.4/CCNI	MELA-AU
chr4	77999270	77999271	SNV	inPromoter	HeLa	ENST00000237654.4/CCNI	MELA-AU
chr4	77999270	77999271	SNV	inPromoter	hNPC	ENST00000237654.4/CCNI	MELA-AU
chr4	77999270	77999272	MNV	inPromoter	HeLa	ENST00000237654.4/CCNI	MELA-AU
chr4	77999270	77999272	MNV	inPromoter	hNPC	ENST00000237654.4/CCNI	MELA-AU
chr4	77999271	77999272	SNV	inPromoter	HeLa	ENST00000237654.4/CCNI	MELA-AU
chr4	77999271	77999272	SNV	inPromoter	hNPC	ENST00000237654.4/CCNI	MELA-AU
chr4	77999848	77999849	del	inPromoter	hNPC	ENST00000237654.4/CCNI	ESAD-UK
chr4	77999856	77999857	SNV	inPromoter	hNPC	ENST00000237654.4/CCNI	MELA-AU
chr4	77999918	77999919	SNV	inPromoter	hNPC	ENST00000237654.4/CCNI	MELA-AU
chr4	78000573	78000574	ins	inPromoter	hNPC	ENST00000237654.4/CCNI	PBCA-US
chr4	78000573	78000574	ins	inPromoter	hNPC	ENST00000237654.4/CCNI	PBCA-US
chr4	78000591	78000592	SNV	inPromoter	hNPC	ENST00000237654.4/CCNI	LIRI-JP
chr4	78000591	78000592	SNV	inPromoter	hNPC	ENST00000237654.4/CCNI	LIRI-JP
chr4	78001340	78001341	SNV	inPromoter	hNPC	ENST00000237654.4/CCNI	ESAD-UK
chr4	78001350	78001351	ins	inPromoter	GM12878	ENST00000237654.4/CCNI	BRCA-EU|PACA-CA
chr4	78001350	78001351	ins	inPromoter	hNPC	ENST00000237654.4/CCNI	BRCA-EU|PACA-CA
chr4	78001350	78001351	del	inPromoter	GM12878	ENST00000237654.4/CCNI	GACA-CN|LIRI-JP|RECA-EU
chr4	78001350	78001351	del	inPromoter	hNPC	ENST00000237654.4/CCNI	GACA-CN|LIRI-JP|RECA-EU
chr4	78001434	78001435	SNV	inPromoter	hNPC	ENST00000237654.4/CCNI	BRCA-EU
chr4	78002005	78002006	SNV	inPromoter	hNPC	ENST00000237654.4/CCNI	PBCA-DE
chr4	78002005	78002006	SNV	inPromoter	hNPC	ENST00000237654.4/CCNI	PBCA-DE
chr4	78002036	78002037	del	inPromoter	hNPC	ENST00000237654.4/CCNI	PBCA-DE
chr4	78002036	78002037	del	inPromoter	K562	ENST00000237654.4/CCNI	PBCA-DE
chr4	78004250	78004251	SNV	inEnhancer	hNPC	ENST00000237654.4/CCNI	MELA-AU
chr4	78005777	78005778	SNV	inEnhancer	hNPC	ENST00000237654.4/CCNI	BRCA-EU
chr4	78006237	78006238	SNV	inEnhancer	hNPC	ENST00000237654.4/CCNI	PBCA-DE
chr4	78006572	78006573	SNV	inEnhancer	hNPC	ENST00000237654.4/CCNI	PBCA-US
chr4	78007091	78007092	SNV	inEnhancer	K562	ENST00000237654.4/CCNI;ENST00000505609.1/CCNI;ENST00000513774.1/CCNI;ENST00000537948.1/CCNI	MELA-AU
chr4	78007119	78007120	SNV	inEnhancer	K562	ENST00000237654.4/CCNI;ENST00000505609.1/CCNI;ENST00000513774.1/CCNI;ENST00000537948.1/CCNI	MELA-AU
chr4	78007137	78007138	SNV	inEnhancer	K562	ENST00000237654.4/CCNI;ENST00000505609.1/CCNI;ENST00000513774.1/CCNI;ENST00000537948.1/CCNI	ESAD-UK
chr4	78007198	78007199	SNV	inEnhancer	hNPC	ENST00000237654.4/CCNI	LIRI-JP
chr4	78007198	78007199	SNV	inEnhancer	K562	ENST00000237654.4/CCNI;ENST00000505609.1/CCNI;ENST00000513774.1/CCNI;ENST00000537948.1/CCNI	LIRI-JP
chr4	78007233	78007234	SNV	inEnhancer	K562	ENST00000237654.4/CCNI;ENST00000505609.1/CCNI;ENST00000513774.1/CCNI;ENST00000537948.1/CCNI	MELA-AU
chr4	78007245	78007246	SNV	inEnhancer	K562	ENST00000237654.4/CCNI;ENST00000505609.1/CCNI;ENST00000513774.1/CCNI;ENST00000537948.1/CCNI	LICA-FR
chr4	78010388	78010389	SNV	inEnhancer	hNPC	ENST00000237654.4/CCNI	SKCA-BR
chr4	78010399	78010400	SNV	inEnhancer	hNPC	ENST00000237654.4/CCNI	BRCA-EU
chr4	78010486	78010487	SNV	inEnhancer	hNPC	ENST00000237654.4/CCNI	ESAD-UK
chr4	78011743	78011744	SNV	inEnhancer	hNPC	ENST00000237654.4/CCNI;ENST00000505609.1/CCNI;ENST00000513774.1/CCNI;ENST00000537948.1/CCNI	MELA-AU
chr4	78011816	78011817	SNV	inEnhancer	hNPC	ENST00000237654.4/CCNI;ENST00000505609.1/CCNI;ENST00000513774.1/CCNI;ENST00000537948.1/CCNI	ESAD-UK
chr4	87207920	87207921	SNV	inEnhancer	hNPC	ENST00000237654.4/CCNI	BRCA-EU
chr5	58552147	58552148	SNV	inEnhancer	HeLa	ENST00000237654.4/CCNI;ENST00000505609.1/CCNI;ENST00000513774.1/CCNI;ENST00000537948.1/CCNI	BRCA-EU|BRCA-FR
chr5	58563902	58563903	del	inEnhancer	HeLa	ENST00000237654.4/CCNI;ENST00000505609.1/CCNI;ENST00000513774.1/CCNI;ENST00000537948.1/CCNI	LIRI-JP
chr7	92360075	92360076	ins	inEnhancer	HeLa	ENST00000237654.4/CCNI;ENST00000505609.1/CCNI;ENST00000513774.1/CCNI;ENST00000537948.1/CCNI	ESAD-UK
chr15	99412680	99412681	ins	inEnhancer	hNPC	ENST00000237654.4/CCNI	LMS-FR
chr15	99412745	99412746	SNV	inEnhancer	hNPC	ENST00000237654.4/CCNI	MALY-DE
chr19	19720239	19720240	SNV	inEnhancer	hNPC	ENST00000237654.4/CCNI;ENST00000505609.1/CCNI;ENST00000513774.1/CCNI;ENST00000537948.1/CCNI	MELA-AU
chr19	19720357	19720358	ins	inEnhancer	hNPC	ENST00000237654.4/CCNI;ENST00000505609.1/CCNI;ENST00000513774.1/CCNI;ENST00000537948.1/CCNI	LICA-CN
chr3	171065175	171065176	SNV	inEnhancer	GM12878	ENST00000393784.3/ERGIC1;ENST00000520326.1/ERGIC1;ENST00000523291.1/ERGIC1	PBCA-DE
chr3	171065179	171065180	ins	inEnhancer	GM12878	ENST00000393784.3/ERGIC1;ENST00000520326.1/ERGIC1;ENST00000523291.1/ERGIC1	BTCA-SG
chr3	171065199	171065200	ins	inEnhancer	GM12878	ENST00000393784.3/ERGIC1;ENST00000520326.1/ERGIC1;ENST00000523291.1/ERGIC1	LMS-FR
chr3	171065201	171065202	ins	inEnhancer	GM12878	ENST00000393784.3/ERGIC1;ENST00000520326.1/ERGIC1;ENST00000523291.1/ERGIC1	LMS-FR
chr3	171065204	171065205	ins	inEnhancer	GM12878	ENST00000393784.3/ERGIC1;ENST00000520326.1/ERGIC1;ENST00000523291.1/ERGIC1	LMS-FR
chr3	171065205	171065211	del	inEnhancer	GM12878	ENST00000393784.3/ERGIC1;ENST00000520326.1/ERGIC1;ENST00000523291.1/ERGIC1	LMS-FR
chr3	171065208	171065210	del	inEnhancer	GM12878	ENST00000393784.3/ERGIC1;ENST00000520326.1/ERGIC1;ENST00000523291.1/ERGIC1	LMS-FR
chr3	171065208	171065209	ins	inEnhancer	GM12878	ENST00000393784.3/ERGIC1;ENST00000520326.1/ERGIC1;ENST00000523291.1/ERGIC1	PACA-CA
chr3	171065209	171065210	ins	inEnhancer	GM12878	ENST00000393784.3/ERGIC1;ENST00000520326.1/ERGIC1;ENST00000523291.1/ERGIC1	LMS-FR
chr3	171065210	171065211	ins	inEnhancer	GM12878	ENST00000393784.3/ERGIC1;ENST00000520326.1/ERGIC1;ENST00000523291.1/ERGIC1	LMS-FR
chr5	80902644	80902645	SNV	inEnhancer	hNPC	ENST00000393784.3/ERGIC1;ENST00000520326.1/ERGIC1;ENST00000523291.1/ERGIC1	MELA-AU
chr5	158425383	158425384	SNV	inEnhancer	GM12878	ENST00000393784.3/ERGIC1;ENST00000520326.1/ERGIC1;ENST00000523291.1/ERGIC1	PBCA-US
chr5	172138276	172138277	SNV	inEnhancer	HeLa	ENST00000393784.3/ERGIC1	PACA-CA
chr5	172254015	172254016	SNV	inEnhancer	HeLa	ENST00000393784.3/ERGIC1	MELA-AU
chr5	172254062	172254063	SNV	inEnhancer	HeLa	ENST00000393784.3/ERGIC1	BRCA-EU
chr5	172254549	172254550	SNV	inEnhancer	HeLa	ENST00000393784.3/ERGIC1	MELA-AU
chr5	172256742	172256743	SNV	inPromoter	HeLa	ENST00000393784.3/ERGIC1	SKCA-BR
chr5	172256750	172256751	SNV	inPromoter	HeLa	ENST00000393784.3/ERGIC1	ESAD-UK
chr5	172256750	172256751	SNV	inPromoter	HeLa	ENST00000393784.3/ERGIC1	ESAD-UK
chr5	172258027	172258028	SNV	inPromoter	HeLa	ENST00000393784.3/ERGIC1	MELA-AU
chr5	172261132	172261133	SNV	inPromoter	HeLa	ENST00000393784.3/ERGIC1;ENST00000520326.1/ERGIC1;ENST00000523291.1/ERGIC1	MALY-DE
chr5	172261529	172261530	SNV	inPromoter	GM12878	ENST00000393784.3/ERGIC1;ENST00000520326.1/ERGIC1;ENST00000523291.1/ERGIC1	PRAD-UK
chr5	172261552	172261553	SNV	inPromoter	GM12878	ENST00000393784.3/ERGIC1;ENST00000520326.1/ERGIC1;ENST00000523291.1/ERGIC1	COCA-CN
chr5	172262198	172262199	SNV	inPromoter	hNPC	ENST00000393784.3/ERGIC1;ENST00000520326.1/ERGIC1;ENST00000523291.1/ERGIC1	LIRI-JP
chr5	172262201	172262202	SNV	inPromoter	hNPC	ENST00000393784.3/ERGIC1;ENST00000520326.1/ERGIC1;ENST00000523291.1/ERGIC1	SKCA-BR
chr5	172262815	172262816	SNV	inPromoter	HeLa	ENST00000393784.3/ERGIC1;ENST00000520326.1/ERGIC1;ENST00000523291.1/ERGIC1	PACA-CA
chr5	172262834	172262835	SNV	inPromoter	HeLa	ENST00000393784.3/ERGIC1;ENST00000520326.1/ERGIC1;ENST00000523291.1/ERGIC1	MELA-AU
chr5	172262838	172262842	del	inPromoter	HeLa	ENST00000393784.3/ERGIC1;ENST00000520326.1/ERGIC1;ENST00000523291.1/ERGIC1	BTCA-SG
chr5	172262838	172262839	ins	inPromoter	HeLa	ENST00000393784.3/ERGIC1;ENST00000520326.1/ERGIC1;ENST00000523291.1/ERGIC1	PACA-CA
chr5	172262839	172262840	ins	inPromoter	HeLa	ENST00000393784.3/ERGIC1;ENST00000520326.1/ERGIC1;ENST00000523291.1/ERGIC1	PACA-CA
chr5	172262866	172262867	SNV	inPromoter	HeLa	ENST00000393784.3/ERGIC1;ENST00000520326.1/ERGIC1;ENST00000523291.1/ERGIC1	ESAD-UK
chr5	172263075	172263076	SNV	inPromoter	HeLa	ENST00000393784.3/ERGIC1;ENST00000520326.1/ERGIC1;ENST00000523291.1/ERGIC1	MELA-AU
chr5	172330968	172330969	ins	inPromoter	K562	ENST00000326654.2/ERGIC1;ENST00000518247.1/ERGIC1;ENST00000519567.1/ERGIC1	LMS-FR
chr5	172331770	172331771	SNV	inPromoter	HeLa	ENST00000326654.2/ERGIC1;ENST00000518247.1/ERGIC1;ENST00000519567.1/ERGIC1	BRCA-EU|BRCA-FR
chr5	172332557	172332558	SNV	inPromoter	HeLa	ENST00000519567.1/ERGIC1	LUSC-KR|LAML-KR|COCA-CN|LICA-CN
chr5	172332564	172332565	del	inPromoter	HeLa	ENST00000519567.1/ERGIC1	PRAD-CA
chr6	4806268	4806269	SNV	inEnhancer	HeLa	ENST00000393784.3/ERGIC1;ENST00000520326.1/ERGIC1;ENST00000523291.1/ERGIC1	PBCA-US
chr10	27071564	27071565	SNV	inEnhancer	HeLa	ENST00000519567.1/ERGIC1	LAML-KR
chr10	27071570	27071571	SNV	inEnhancer	HeLa	ENST00000519567.1/ERGIC1	ESAD-UK
chr10	27071649	27071651	del	inEnhancer	HeLa	ENST00000519567.1/ERGIC1	SKCA-BR
chr10	27071665	27071666	del	inEnhancer	HeLa	ENST00000519567.1/ERGIC1	LMS-FR
chr10	33236900	33236901	SNV	inEnhancer	HeLa	ENST00000393784.3/ERGIC1;ENST00000520326.1/ERGIC1;ENST00000523291.1/ERGIC1	ESAD-UK
chr10	33236916	33236917	SNV	inEnhancer	HeLa	ENST00000393784.3/ERGIC1;ENST00000520326.1/ERGIC1;ENST00000523291.1/ERGIC1	SKCA-BR
chr11	65204868	65204869	SNV	inEnhancer	HeLa	ENST00000393784.3/ERGIC1;ENST00000520326.1/ERGIC1;ENST00000523291.1/ERGIC1	PRAD-CA
chr11	65204869	65204870	SNV	inEnhancer	HeLa	ENST00000393784.3/ERGIC1;ENST00000520326.1/ERGIC1;ENST00000523291.1/ERGIC1	PRAD-CA
chr11	65204889	65204890	SNV	inEnhancer	HeLa	ENST00000393784.3/ERGIC1;ENST00000520326.1/ERGIC1;ENST00000523291.1/ERGIC1	ESAD-UK
chr11	65204891	65204892	SNV	inEnhancer	HeLa	ENST00000393784.3/ERGIC1;ENST00000520326.1/ERGIC1;ENST00000523291.1/ERGIC1	ESAD-UK
chr11	65204902	65204903	SNV	inEnhancer	HeLa	ENST00000393784.3/ERGIC1;ENST00000520326.1/ERGIC1;ENST00000523291.1/ERGIC1	LIRI-JP
chr11	65205293	65205294	SNV	inEnhancer	HeLa	ENST00000393784.3/ERGIC1;ENST00000520326.1/ERGIC1;ENST00000523291.1/ERGIC1	PBCA-US
chr11	65205345	65205346	SNV	inEnhancer	HeLa	ENST00000393784.3/ERGIC1;ENST00000520326.1/ERGIC1;ENST00000523291.1/ERGIC1	MELA-AU
chr11	65207452	65207453	ins	inEnhancer	HeLa	ENST00000393784.3/ERGIC1	LICA-CN
chr11	65207468	65207469	SNV	inEnhancer	HeLa	ENST00000393784.3/ERGIC1	LAML-KR
chr11	65207527	65207528	SNV	inEnhancer	HeLa	ENST00000393784.3/ERGIC1	LICA-CN
chr11	65207548	65207549	SNV	inEnhancer	HeLa	ENST00000393784.3/ERGIC1	LIRI-JP
chr11	65210449	65210463	del	inEnhancer	HeLa	ENST00000393784.3/ERGIC1;ENST00000520326.1/ERGIC1;ENST00000523291.1/ERGIC1	PACA-CA
chr11	65210490	65210491	SNV	inEnhancer	HeLa	ENST00000393784.3/ERGIC1;ENST00000520326.1/ERGIC1;ENST00000523291.1/ERGIC1	LAML-KR
chr11	65211228	65211239	MNV	inEnhancer	HeLa	ENST00000393784.3/ERGIC1;ENST00000520326.1/ERGIC1;ENST00000523291.1/ERGIC1	PACA-CA
chr11	65211233	65211238	del	inEnhancer	HeLa	ENST00000393784.3/ERGIC1;ENST00000520326.1/ERGIC1;ENST00000523291.1/ERGIC1	PACA-CA
chr11	65211236	65211239	del	inEnhancer	HeLa	ENST00000393784.3/ERGIC1;ENST00000520326.1/ERGIC1;ENST00000523291.1/ERGIC1	PACA-CA
chr14	70390602	70390603	SNV	inEnhancer	HeLa	ENST00000326654.2/ERGIC1;ENST00000518247.1/ERGIC1;ENST00000519567.1/ERGIC1	MELA-AU
chr14	70390660	70390661	SNV	inEnhancer	HeLa	ENST00000326654.2/ERGIC1;ENST00000518247.1/ERGIC1;ENST00000519567.1/ERGIC1	PACA-CA
chr16	90254496	90254497	SNV	inEnhancer	K562	ENST00000393784.3/ERGIC1;ENST00000520326.1/ERGIC1;ENST00000523291.1/ERGIC1	MELA-AU
chr16	90254511	90254512	SNV	inEnhancer	K562	ENST00000393784.3/ERGIC1;ENST00000520326.1/ERGIC1;ENST00000523291.1/ERGIC1	MELA-AU
chr16	90254562	90254563	SNV	inEnhancer	K562	ENST00000393784.3/ERGIC1;ENST00000520326.1/ERGIC1;ENST00000523291.1/ERGIC1	PBCA-US
chr18	33047424	33047425	SNV	inEnhancer	GM12878	ENST00000393784.3/ERGIC1;ENST00000520326.1/ERGIC1;ENST00000523291.1/ERGIC1	LICA-FR
chr21	37768959	37768960	SNV	inEnhancer	K562	ENST00000326654.2/ERGIC1;ENST00000518247.1/ERGIC1;ENST00000519567.1/ERGIC1	ESAD-UK
chr21	37768962	37768963	SNV	inEnhancer	K562	ENST00000326654.2/ERGIC1;ENST00000518247.1/ERGIC1;ENST00000519567.1/ERGIC1	PACA-CA|ESAD-UK
chr21	37768972	37768973	SNV	inEnhancer	K562	ENST00000326654.2/ERGIC1;ENST00000518247.1/ERGIC1;ENST00000519567.1/ERGIC1	ESAD-UK
chr22	29609659	29609660	SNV	inEnhancer	GM12878	ENST00000393784.3/ERGIC1;ENST00000520326.1/ERGIC1;ENST00000523291.1/ERGIC1	LIRI-JP
chr22	29609693	29609694	SNV	inEnhancer	GM12878	ENST00000393784.3/ERGIC1;ENST00000520326.1/ERGIC1;ENST00000523291.1/ERGIC1	MELA-AU
chr22	29609694	29609695	SNV	inEnhancer	GM12878	ENST00000393784.3/ERGIC1;ENST00000520326.1/ERGIC1;ENST00000523291.1/ERGIC1	MELA-AU
chr6	39816153	39816154	SNV	inPromoter	hNPC	ENST00000405961.3/DAAM2	PACA-CA
chr6	39816169	39816170	SNV	inPromoter	hNPC	ENST00000405961.3/DAAM2	MELA-AU
chr11	65266787	65266788	SNV	inEnhancer	hNPC	ENST00000405961.3/DAAM2	MALY-DE
chr11	65266788	65266789	SNV	inEnhancer	hNPC	ENST00000405961.3/DAAM2	MALY-DE
chr11	65266791	65266792	SNV	inEnhancer	hNPC	ENST00000405961.3/DAAM2	HNSC-US|UCEC-US
chr11	65266800	65266801	SNV	inEnhancer	hNPC	ENST00000405961.3/DAAM2	MALY-DE
chr11	65266802	65266803	del	inEnhancer	hNPC	ENST00000405961.3/DAAM2	GACA-JP
chr11	65266802	65266803	SNV	inEnhancer	hNPC	ENST00000405961.3/DAAM2	PBCA-DE
chr11	65266803	65266804	SNV	inEnhancer	hNPC	ENST00000405961.3/DAAM2	SKCA-BR
chr11	65266805	65266806	SNV	inEnhancer	hNPC	ENST00000405961.3/DAAM2	UCEC-US
chr11	65270792	65270793	SNV	inEnhancer	hNPC	ENST00000405961.3/DAAM2	UCEC-US
chr11	65270794	65270795	SNV	inEnhancer	hNPC	ENST00000405961.3/DAAM2	UCEC-US
chr11	65270804	65270805	SNV	inEnhancer	hNPC	ENST00000405961.3/DAAM2	LICA-CN
chr11	65270818	65270819	SNV	inEnhancer	hNPC	ENST00000405961.3/DAAM2	STAD-US
chr11	65270823	65270824	SNV	inEnhancer	hNPC	ENST00000405961.3/DAAM2	UCEC-US
chr11	65270828	65270829	ins	inEnhancer	hNPC	ENST00000405961.3/DAAM2	LUAD-US
chr11	65270833	65270834	SNV	inEnhancer	hNPC	ENST00000405961.3/DAAM2	UCEC-US
chr9	12791030	12791031	SNV	inEnhancer	HeLa	ENST00000360538.2/TOPORS;ENST00000366355.1/AL353671.1;ENST00000366466.4/AL353671.3;ENST00000425533.1/TOPORS-AS1;ENST00000450093.1/TOPORS-AS1;ENST00000453396.1/TOPORS-AS1;ENST00000458036.1/TOPORS-AS1;ENST00000540066.1/TOPORS-AS1	LAML-KR
chr9	12791037	12791038	SNV	inEnhancer	HeLa	ENST00000360538.2/TOPORS;ENST00000366355.1/AL353671.1;ENST00000366466.4/AL353671.3;ENST00000425533.1/TOPORS-AS1;ENST00000450093.1/TOPORS-AS1;ENST00000453396.1/TOPORS-AS1;ENST00000458036.1/TOPORS-AS1;ENST00000540066.1/TOPORS-AS1	BRCA-EU
chr9	32549717	32549718	SNV	inPromoter	HepG2	ENST00000360538.2/TOPORS;ENST00000366355.1/AL353671.1;ENST00000366466.4/AL353671.3;ENST00000425533.1/TOPORS-AS1;ENST00000450093.1/TOPORS-AS1;ENST00000453396.1/TOPORS-AS1;ENST00000458036.1/TOPORS-AS1;ENST00000540066.1/TOPORS-AS1	LIRI-JP
chr9	32549727	32549728	SNV	inPromoter	HepG2	ENST00000360538.2/TOPORS;ENST00000366355.1/AL353671.1;ENST00000366466.4/AL353671.3;ENST00000425533.1/TOPORS-AS1;ENST00000450093.1/TOPORS-AS1;ENST00000453396.1/TOPORS-AS1;ENST00000458036.1/TOPORS-AS1;ENST00000540066.1/TOPORS-AS1	LICA-CN
chr9	32551699	32551700	SNV	inPromoter	HeLa	ENST00000360538.2/TOPORS;ENST00000366355.1/AL353671.1;ENST00000366466.4/AL353671.3;ENST00000425533.1/TOPORS-AS1;ENST00000450093.1/TOPORS-AS1;ENST00000453396.1/TOPORS-AS1;ENST00000458036.1/TOPORS-AS1;ENST00000540066.1/TOPORS-AS1	BRCA-UK
chr9	32551776	32551777	SNV	inPromoter	HeLa	ENST00000360538.2/TOPORS;ENST00000366355.1/AL353671.1;ENST00000366466.4/AL353671.3;ENST00000425533.1/TOPORS-AS1;ENST00000450093.1/TOPORS-AS1;ENST00000453396.1/TOPORS-AS1;ENST00000458036.1/TOPORS-AS1;ENST00000540066.1/TOPORS-AS1	BTCA-JP
chr9	32551798	32551799	SNV	inPromoter	HeLa	ENST00000360538.2/TOPORS;ENST00000366355.1/AL353671.1;ENST00000366466.4/AL353671.3;ENST00000425533.1/TOPORS-AS1;ENST00000450093.1/TOPORS-AS1;ENST00000453396.1/TOPORS-AS1;ENST00000458036.1/TOPORS-AS1;ENST00000540066.1/TOPORS-AS1	ESAD-UK
chr9	32551851	32551852	SNV	inPromoter	HeLa	ENST00000360538.2/TOPORS;ENST00000366355.1/AL353671.1;ENST00000366466.4/AL353671.3;ENST00000425533.1/TOPORS-AS1;ENST00000450093.1/TOPORS-AS1;ENST00000453396.1/TOPORS-AS1;ENST00000458036.1/TOPORS-AS1;ENST00000540066.1/TOPORS-AS1	BTCA-JP
chr9	32551865	32551866	SNV	inPromoter	HeLa	ENST00000360538.2/TOPORS;ENST00000366355.1/AL353671.1;ENST00000366466.4/AL353671.3;ENST00000425533.1/TOPORS-AS1;ENST00000450093.1/TOPORS-AS1;ENST00000453396.1/TOPORS-AS1;ENST00000458036.1/TOPORS-AS1;ENST00000540066.1/TOPORS-AS1	GACA-JP
chr9	33839670	33839671	SNV	inEnhancer	HeLa	ENST00000360538.2/TOPORS;ENST00000366355.1/AL353671.1;ENST00000366466.4/AL353671.3;ENST00000425533.1/TOPORS-AS1;ENST00000450093.1/TOPORS-AS1;ENST00000453396.1/TOPORS-AS1;ENST00000458036.1/TOPORS-AS1;ENST00000540066.1/TOPORS-AS1	PACA-CA
chr12	20571979	20571980	SNV	inEnhancer	HeLa	ENST00000360538.2/TOPORS;ENST00000366355.1/AL353671.1;ENST00000366466.4/AL353671.3;ENST00000425533.1/TOPORS-AS1;ENST00000450093.1/TOPORS-AS1;ENST00000453396.1/TOPORS-AS1;ENST00000458036.1/TOPORS-AS1;ENST00000540066.1/TOPORS-AS1	ESAD-UK
chr12	20572027	20572028	SNV	inEnhancer	HeLa	ENST00000360538.2/TOPORS;ENST00000366355.1/AL353671.1;ENST00000366466.4/AL353671.3;ENST00000425533.1/TOPORS-AS1;ENST00000450093.1/TOPORS-AS1;ENST00000453396.1/TOPORS-AS1;ENST00000458036.1/TOPORS-AS1;ENST00000540066.1/TOPORS-AS1	ESAD-UK
chr11	85749123	85749124	SNV	inEnhancer	GM12878	ENST00000311604.3/LSP1	GACA-CN																	rs140810086	11q14.1	eGFRcr_eGFRcys	85099216	85388172	DLG2	1.50x10-8
chr11	85749135	85749136	SNV	inEnhancer	GM12878	ENST00000311604.3/LSP1	SKCA-BR																			eGFRcr_eGFRcys_sRAGE				5.41x10-10
chr11	85749158	85749159	SNV	inEnhancer	GM12878	ENST00000311604.3/LSP1	PBCA-US																			eGFRcys_sRAGE				4.66x10-8
chr13	25591043	25591044	del	inPromoter	hNPC	ENST00000599825.1/LSP1	LMS-FR
chr13	25591543	25591544	SNV	inPromoter	hNPC	ENST00000599825.1/LSP1	GACA-CN
chr13	25591547	25591548	SNV	inPromoter	hNPC	ENST00000599825.1/LSP1	MALY-DE
chr16	19825212	19825213	SNV	inEnhancer	hNPC	ENST00000599825.1/LSP1	MELA-AU
chr7	6262837	6262838	SNV	inEnhancer	HeLa	ENST00000313778.5/DALRD3;ENST00000326739.4/IMPDH2;ENST00000429182.1/IMPDH2;ENST00000607245.1/RP13-131K19.6	LIRI-JP
chr7	6262930	6262931	SNV	inEnhancer	HeLa	ENST00000377264.3/ATG2A;ENST00000418259.1/ATG2A;ENST00000421419.2/ATG2A;ENST00000526559.1/PPP2R5B	PACA-AU
chr8	107559965	107559966	SNV	inEnhancer	IMR90	ENST00000418259.1/ATG2A	MELA-AU|SKCA-BR
chr8	107559999	107560000	SNV	inEnhancer	IMR90	ENST00000418259.1/ATG2A	PACA-AU
chr9	136761596	136761597	SNV	inEnhancer	HeLa	ENST00000377264.3/ATG2A;ENST00000418259.1/ATG2A;ENST00000421419.2/ATG2A;ENST00000526559.1/PPP2R5B	MELA-AU
chr9	139620669	139620670	SNV	inEnhancer	HeLa	ENST00000418259.1/ATG2A	PACA-CA
chr9	139620687	139620701	del	inEnhancer	HeLa	ENST00000418259.1/ATG2A	PBCA-US
chr11	64682388	64682389	SNV	inPromoter	HeLa	ENST00000418259.1/ATG2A	COCA-CN
chr11	64683607	64683608	SNV	inPromoter	HeLa	ENST00000377264.3/ATG2A;ENST00000418259.1/ATG2A;ENST00000421419.2/ATG2A;ENST00000526559.1/PPP2R5B	LINC-JP
chr15	34950194	34950195	SNV	inEnhancer	K562	ENST00000377264.3/ATG2A;ENST00000418259.1/ATG2A;ENST00000421419.2/ATG2A;ENST00000526559.1/PPP2R5B	SKCA-BR
chr15	34950222	34950223	SNV	inEnhancer	K562	ENST00000377264.3/ATG2A;ENST00000418259.1/ATG2A;ENST00000421419.2/ATG2A;ENST00000526559.1/PPP2R5B	MELA-AU
chr15	34950233	34950234	SNV	inEnhancer	K562	ENST00000377264.3/ATG2A;ENST00000418259.1/ATG2A;ENST00000421419.2/ATG2A;ENST00000526559.1/PPP2R5B	PACA-CA
chr15	34950266	34950267	SNV	inEnhancer	K562	ENST00000377264.3/ATG2A;ENST00000418259.1/ATG2A;ENST00000421419.2/ATG2A;ENST00000526559.1/PPP2R5B	MELA-AU
chr15	34951558	34951559	SNV	inEnhancer	K562	ENST00000377264.3/ATG2A;ENST00000418259.1/ATG2A;ENST00000421419.2/ATG2A;ENST00000526559.1/PPP2R5B	MELA-AU
chr15	34951562	34951563	SNV	inEnhancer	K562	ENST00000377264.3/ATG2A;ENST00000418259.1/ATG2A;ENST00000421419.2/ATG2A;ENST00000526559.1/PPP2R5B	MELA-AU
chr2	40085741	40085742	SNV	inEnhancer	hNPC	ENST00000374810.3/TP53INP2	LAML-KR
chr2	40085743	40085744	SNV	inEnhancer	hNPC	ENST00000374810.3/TP53INP2	LIRI-JP
chr2	40085745	40085746	SNV	inEnhancer	hNPC	ENST00000374810.3/TP53INP2	PBCA-US
chr2	40085759	40085761	MNV	inEnhancer	hNPC	ENST00000374810.3/TP53INP2	MELA-AU
chr2	40085764	40085765	SNV	inEnhancer	hNPC	ENST00000374810.3/TP53INP2	LAML-KR
chr2	164525325	164525326	SNV	inEnhancer	HeLa	ENST00000374810.3/TP53INP2	PACA-CA
chr2	164525325	164525326	SNV	inEnhancer	hNPC	ENST00000374810.3/TP53INP2	PACA-CA
chr2	164525344	164525345	SNV	inEnhancer	HeLa	ENST00000374810.3/TP53INP2	MELA-AU
chr2	164525344	164525345	SNV	inEnhancer	hNPC	ENST00000374810.3/TP53INP2	MELA-AU
chr2	164525357	164525358	SNV	inEnhancer	HeLa	ENST00000374810.3/TP53INP2	PBCA-US
chr2	164525357	164525358	SNV	inEnhancer	hNPC	ENST00000374810.3/TP53INP2	PBCA-US
chr2	164525373	164525374	SNV	inEnhancer	HeLa	ENST00000374810.3/TP53INP2	SKCA-BR
chr2	164525373	164525374	SNV	inEnhancer	hNPC	ENST00000374810.3/TP53INP2	SKCA-BR
chr2	164525404	164525405	SNV	inEnhancer	HeLa	ENST00000374810.3/TP53INP2	ESAD-UK|MELA-AU
chr2	164525404	164525405	SNV	inEnhancer	hNPC	ENST00000374810.3/TP53INP2	ESAD-UK|MELA-AU
chr2	164525435	164525436	SNV	inEnhancer	HeLa	ENST00000374810.3/TP53INP2	PBCA-US
chr2	164525435	164525436	SNV	inEnhancer	hNPC	ENST00000374810.3/TP53INP2	PBCA-US
chr2	164525446	164525447	SNV	inEnhancer	hNPC	ENST00000374810.3/TP53INP2	MELA-AU
chr2	164525447	164525448	SNV	inEnhancer	hNPC	ENST00000374810.3/TP53INP2	MALY-DE
chr2	164525455	164525456	del	inEnhancer	hNPC	ENST00000374810.3/TP53INP2	PACA-CA
chr2	164525816	164525817	SNV	inEnhancer	hNPC	ENST00000374810.3/TP53INP2	MALY-DE
chr2	164525821	164525822	SNV	inEnhancer	hNPC	ENST00000374810.3/TP53INP2	MALY-DE
chr4	41409329	41409330	SNV	inEnhancer	HeLa	ENST00000374809.2/TP53INP2;ENST00000374810.3/TP53INP2;ENST00000414082.1/TP53INP2;ENST00000451665.1/TP53INP2	MELA-AU
chr4	41409348	41409349	SNV	inEnhancer	HeLa	ENST00000374809.2/TP53INP2;ENST00000374810.3/TP53INP2;ENST00000414082.1/TP53INP2;ENST00000451665.1/TP53INP2	MELA-AU
chr4	41409374	41409375	SNV	inEnhancer	HeLa	ENST00000374809.2/TP53INP2;ENST00000374810.3/TP53INP2;ENST00000414082.1/TP53INP2;ENST00000451665.1/TP53INP2	ESAD-UK
chr4	41409398	41409399	SNV	inEnhancer	HeLa	ENST00000374809.2/TP53INP2;ENST00000374810.3/TP53INP2;ENST00000414082.1/TP53INP2;ENST00000451665.1/TP53INP2	MELA-AU
chr6	41686413	41686414	del	inEnhancer	IMR90	ENST00000374809.2/TP53INP2;ENST00000374810.3/TP53INP2;ENST00000414082.1/TP53INP2;ENST00000451665.1/TP53INP2	BTCA-SG
chr6	41686430	41686431	SNV	inEnhancer	IMR90	ENST00000374809.2/TP53INP2;ENST00000374810.3/TP53INP2;ENST00000414082.1/TP53INP2;ENST00000451665.1/TP53INP2	MALY-DE
chr6	41686460	41686461	SNV	inEnhancer	IMR90	ENST00000374809.2/TP53INP2;ENST00000374810.3/TP53INP2;ENST00000414082.1/TP53INP2;ENST00000451665.1/TP53INP2	UTCA-FR
chr6	41686469	41686470	SNV	inEnhancer	IMR90	ENST00000374809.2/TP53INP2;ENST00000374810.3/TP53INP2;ENST00000414082.1/TP53INP2;ENST00000451665.1/TP53INP2	OV-AU
chr7	69459157	69459158	SNV	inEnhancer	hNPC	ENST00000374809.2/TP53INP2;ENST00000374810.3/TP53INP2;ENST00000414082.1/TP53INP2;ENST00000451665.1/TP53INP2	MELA-AU
chr7	69459216	69459217	SNV	inEnhancer	hNPC	ENST00000374809.2/TP53INP2;ENST00000374810.3/TP53INP2;ENST00000414082.1/TP53INP2;ENST00000451665.1/TP53INP2	ESAD-UK
chr11	34367175	34367176	SNV	inEnhancer	HeLa	ENST00000374809.2/TP53INP2;ENST00000374810.3/TP53INP2;ENST00000414082.1/TP53INP2;ENST00000451665.1/TP53INP2	LAML-KR
chr11	34367179	34367180	SNV	inEnhancer	HeLa	ENST00000374809.2/TP53INP2;ENST00000374810.3/TP53INP2;ENST00000414082.1/TP53INP2;ENST00000451665.1/TP53INP2	LICA-FR
chr15	57230573	57230574	SNV	inEnhancer	hNPC	ENST00000374810.3/TP53INP2	NKTL-SG
chr15	57230585	57230586	SNV	inEnhancer	hNPC	ENST00000374810.3/TP53INP2	PACA-CA
chr20	17562048	17562049	SNV	inEnhancer	HeLa	ENST00000374809.2/TP53INP2;ENST00000374810.3/TP53INP2;ENST00000414082.1/TP53INP2;ENST00000451665.1/TP53INP2	SKCA-BR
chr20	33289479	33289480	SNV	inPromoter	hNPC	ENST00000374810.3/TP53INP2	SKCA-BR
chr20	33289483	33289484	SNV	inPromoter	hNPC	ENST00000374810.3/TP53INP2	MELA-AU
chr20	33290472	33290473	SNV	inPromoter	hNPC	ENST00000374810.3/TP53INP2	BRCA-EU
chr20	33290827	33290828	SNV	inPromoter	hNPC	ENST00000374810.3/TP53INP2	PBCA-US
chr20	33290828	33290829	SNV	inPromoter	hNPC	ENST00000374810.3/TP53INP2	CLLE-ES
chr20	33292508	33292509	SNV	inPromoter	HeLa	ENST00000374809.2/TP53INP2;ENST00000374810.3/TP53INP2;ENST00000414082.1/TP53INP2;ENST00000451665.1/TP53INP2	PRAD-UK
chr20	33292559	33292560	SNV	inPromoter	HeLa	ENST00000374809.2/TP53INP2;ENST00000374810.3/TP53INP2;ENST00000414082.1/TP53INP2;ENST00000451665.1/TP53INP2	PBCA-US
chr20	33293114	33293115	SNV	inPromoter	hNPC	ENST00000374809.2/TP53INP2;ENST00000374810.3/TP53INP2;ENST00000414082.1/TP53INP2;ENST00000451665.1/TP53INP2	LICA-FR
Note: RNA in situ conformation sequencing (RIC-seq) technology was used to construct the high-resolution enhancer–promoter RNA interaction (EPRI) maps in seven cell lines: HeLa is the first immortal human cells to be grown in culture; ES is a human embryonic stem; HepG2 is a human liver cancer cell line; K562 is a lymphoblast cell line; GM12878 is a lymphoblastoid cell line; IMR-90 is human foeta…

## Sheet: Supp Table 13
Supplemental Table 13. Summary of literature for genes identified by CMA TWAS
Gene	Gene Name	Chr:Position (GRCh38)	Cytogenetic Band	Genecards Summary (UniProtKB/Swiss-Prot Summary for the Gene or Entrez Gene Summary)	Relevant publications for kidney-related diseases
MTX1	Metaxin 1	chr1:155,208,695-155,213,839	1q22	Involved in transport of proteins into the mitochondrion. Essential for embryonic development	PMID: 34638981 Pleiotropic Effects of Functional MUC1 Variants on Cardiometabolic, Renal, and Hematological Traits in the Taiwanese Population. Teng MS, et al. Int J Mol Sci. 2021 Sep 30;22(19):10641. doi: 10.3390/ijms221910641. Lead single-nucleotide polymorphisms at the TRIM46–MUC1–THBS3–MTX1 gene region associated with renal function (e.g., eGFR). In addition, the nearby MTX1 SNP rs760077 show…
PTPRC	Protein Tyrosine Phosphatase Receptor Type C	chr1:198,638,457-198,757,476	1q31.3-q32.1	Protein tyrosine-protein phosphatase required for T-cell activation through the antigen receptor. Acts as a positive regulator of T-cell coactivation upon binding to DPP4. The first PTPase domain has enzymatic activity, while the second one seems to affect the substrate specificity of the first one. Upon T-cell activation, recruits and dephosphorylates SKAP1 and FYN. Dephosphorylates LYN, and the…	PMID: 34039664 Protein tyrosine phosphatase receptor type C (PTPRC or CD45). Al Barashdi MA, et al. J Clin Pathol. 2021 Sep;74(9):548-552. doi: 10.1136/jclinpath-2020-206927. The leucocyte common antigen, protein tyrosine phosphatase receptor type C (PTPRC), also known as CD45, is a transmembrane glycoprotein, expressed on almost all haematopoietic cells except for mature erythrocytes, and is an …	PMID: 29227586 Identification of potential crucial genes associated with carcinogenesis of clear cell renal cell carcinoma. Song E, et al. J Cell Biochem. 2018 Jul;119(7):5163-5174. doi: 10.1002/jcb.26543. Epub 2018 Apr 6. … hubgenes were identified with protein-protein interaction (PPI) network, including PTPRC, TGFB1, EGF, MYC, ITGB2, CTSS, FN1, CCL5, KNG1, and CD86.	PMID: 29559845 Identification of key genes and pathways in human clear cell renal cell carcinoma (ccRCC) by co-expression analysis. Yuan L, et al. Int J Biol Sci. 2018 Feb 12;14(3):266-279. doi: 10.7150/ijbs.23574. eCollection 2018. Downregulated DEGs (differentially expressed genes) were significantly enriched in oxidation reduction, monovalent inorganic cation transport, ion transport, excretio…	PMID: 29805645 Bioinformatics and functional analyses of key genes and pathways in human clear cell renal cell carcinoma. Wang J, et al. Oncol Lett. 2018 Jun;15(6):9133-9141. doi: 10.3892/ol.2018.8473. In conclusion, the present study used various bioinformatics analysis tools to identify 7 novel hub genes (MME, ALB, CXCL12, CDH1, PROM1, ICAM1 and PTPRC), which may serve key roles in the tumorige…
ODC1	Ornithine Decarboxylase 1	chr2:10,439,968-10,448,327	2p25.1	Catalyzes the first and rate-limiting step of polyamine biosynthesis that converts ornithine into putrescine, which is the precursor for the polyamines, spermidine and spermine. Polyamines are essential for cell proliferation and are implicated in cellular processes, ranging from DNA replication to apoptosis.	PMID: 26040780 Flux balance analysis predicts essential genes in clear cell renal cell carcinoma metabolism. Gatto F, et al. Sci Rep. 2015 Jun 4;5:10738. doi: 10.1038/srep10738. .. is likely that the essentiality of these genes (including ODC1) is attributable to common metabolic requirements among ccRCC cell lines.
CALM2	Calmodulin 2	chr2:47,160,082-47,176,936	2p21	Calmodulin acts as part of a calcium signal transduction pathway by mediating the control of a large number of enzymes, ion channels, aquaporins and other proteins through calcium-binding (PubMed:16760425, 26969752, 27165696). Calcium-binding is required for the activation of calmodulin (PubMed:16760425, 35568036, 26969752, 27165696). Among the enzymes to be stimulated by the calmodulin-calcium c…	Using genetic and clinical factors to predict tacrolimus dose in renal transplant recipients. (PMID: 21047202) Wang P … Gaber AO Pharmacogenomics 2010
TEC	Tec Protein Tyrosine Kinase	chr4:48,135,783-48,269,838	4p12-p11	Non-receptor tyrosine kinase that contributes to signaling from many receptors and participates as a signal transducer in multiple downstream pathways, including regulation of the actin cytoskeleton. Plays a redundant role to ITK in regulation of the adaptive immune response. Regulates the development, function and differentiation of conventional T-cells and nonconventional NKT-cells. Required fo…	PMID: 32685466 Negative Regulation of Tec Kinase Alleviates LPS-Induced Acute Kidney Injury in Mice via theTLR4/NF-κB Signaling Pathway. Zhang W, et al. Biomed Res Int. 2020 Jun 19;2020:3152043. doi: 10.1155/2020/3152043. … these data suggested that Tec kinase can be a modulating protein in AKI (acute kidney injury ) through TLR4/NF-κB activation	PMID: 36055599 Molecular programs associated with glomerular hyperfiltration in early diabetic kidney disease. Stefansson VTN , et al. Kidney Int. 2022 Dec;102(6):1345-1358. doi: 10.1016/j.kint.2022.07.033. …A glomerular 1240-gene transcriptional signature identified in the hyperfiltration group was enriched for endothelial stress response signaling genes, including endothelin-1, tec-kinase and t…
CCNI	Cyclin I	chr4:77,047,155-77,076,309	4q21.1	The protein encoded by this gene belongs to the highly conserved cyclin family, whose members are characterized by a dramatic periodicity in protein abundance through the cell cycle. Cyclins function as regulators of CDK kinases. Different cyclins exhibit distinct expression and degradation patterns which contribute to the temporal coordination of each mitotic event. This cyclin shows the highest…	PMID: 28112194 Cyclin I-like (CCNI2) is a cyclin-dependent kinase 5 (CDK5) activator and is involved in cell cycle regulation. Liu C, et al. Sci Rep. 2017 Jan 23;7:40979. doi: 10.1038/srep40979. Cyclin I (CCNI) was identified as a new cyclin-dependent kinase 5 (CDK5) activator17. Different from p35 and p39, CCNI contains a typical cyclin box18, which is responsible for binding and activating CDKs…
GASK1B-AS1	GASK1B (Golgi Associated Kinase 1B) Antisense RNA 1	chr4:158,170,468-158,204,05	4q32.1
ERGIC1	Endoplasmic Reticulum-Golgi Intermediate Compartment 1	chr5:172,834,251-172,952,792	5q35.1	Possible role in transport between endoplasmic reticulum and Golgi.
DAAM2	Dishevelled Associated Activator Of Morphogenesis 2	chr6:39,792,298-39,904,87	6p21.2	The gene is involved in Wnt signaling in hepatocellular carcinoma and WNT Signaling. Acts downstream of Wnt ligands and upstream of beta-catenin (CTNNB1). Required for canonical Wnt signaling pathway during patterning in the dorsal spinal cord by promoting the aggregation of Disheveled (Dvl) complexes, thereby clustering and formation of Wnt receptor signalosomes and potentiating Wnt activity. Du…	PMID: 332326 DAAM2 Variants Cause Nephrotic Syndrome via Actin Dysregulation. Schneider R, et al. Am J Hum Genet. 2020 Dec 3;107(6):1113-1128. doi: 10.1016/j.ajhg.2020.11.008. Epub 2020 Nov 23. 76
DAAM2-AS1	DAAM2 Antisense RNA 1	chr6:39,881,803-39,900,071	6p21.2
SNTB1	Syntrophin Beta 1	chr8:120,535,745-120,813,273	8q24.12	Adapter protein that binds to and probably organizes the subcellular localization of a variety of membrane proteins. May link various receptors to the actin cytoskeleton and the dystrophin glycoprotein complex.	PMID: 34663329 [SNTB1 is associated with dystrophin and dystrophin-related proteins, which is one of the members of syntrophin gene family and mainly expressed in skeletal and smooth muscle, liver and kidney and expressed at low levels in many other tissues, including colorectal tissue [6]. Loss or reduction of SNTB1 is closely associated with Duchenne muscular dystrophy and Becker’s muscular dys…
TOPORS	TOP1 Binding Arginine/Serine Rich Protein, E3 Ubiquitin Ligase	chr9:32,540,544-32,552,586	9p21.1	Functions as an E3 ubiquitin-protein ligase and as an E3 SUMO1-protein ligase. Probable tumor suppressor involved in cell growth, cell proliferation and apoptosis that regulates p53/TP53 stability through ubiquitin-dependent degradation. May regulate chromatin modification through sumoylation of several chromatin modification-associated proteins. May be involved in DNA damage-induced cell death t…	PMID: 32113985 TOPORS, a tumor suppressor protein, contributes to the maintenance of higher-order chromatin architecture. Luzhang Ji, et al. Biochim Biophys Acta Gene Regul Mech. 2020 May;1863(5):194518. doi: 10.1016/j.bbagrm.2020.194518. TOPORS mRNA expression was lower in stages III and IV compared to the earlier stages in kidney renal clear cell carcinoma (KIRC). Kaplan-Meier survival analysis…
LSP1	Lymphocyte Specific Protein 1	chr11:1,850,904-1,892,26	11p15.5	The gene encodes an F-actin binding protein, which may help in neutrophil migration and chemotaxis.	PMID: 24927120 Mechanisms of transcriptional regulation by WT1 (Wilms' tumour 1). Eneda Toska E, Stefan G E Roberts SGE. Biochem J. 2014 Jul 1;461(1):15-32. doi: 10.1042/BJ20131587. The WT1 (Wilms’ tumour 1) gene encodes a zinc finger transcription factor and RNA-binding protein that direct the development of several organs and tissues. WT1 manifests both tumour suppressor and oncogenic activitie…
ATG2A	Autophagy Related 2A	chr11:64,894,546-64,917,211	11q13.1	Lipid transfer protein involved in autophagosome assembly (PubMed:28561066, 31271352, 30952800). Tethers the edge of the isolation membrane (IM) to the endoplasmic reticulum (ER) and mediates direct lipid transfer from ER to IM for IM expansion (PubMed:31271352, 30952800). Binds to the ER exit site (ERES), which is the membrane source for autophagosome formation, and extracts phospholipids from t…	PMID: 28410202 Identification of C21orf59 and ATG2A as novel determinants of renal function-related traits in Japanese by exome-wide association studies. Yamada Y, et al. Oncotarget 2017 Jul 11;8(28):45259-45273. doi: 10.18632/oncotarget.16696.
RPL18P10	Ribosomal Protein L18 Pseudogene 10	chr13:50,099,331-50,099,875	13q14.2
C16orf54	Chromosome 16 Open Reading Frame 54	chr16:29,742,463-29,745,990	16p11.2	Predicted to be integral component of membrane.	PMID: 36118669 Integrated Analysis of C16orf54 as a Potential Prognostic, Diagnostic, and Immune Marker across Pan-Cancer. Xinna Du X, et al. Dis Markers. 2022 Sep 9;2022:9365046. doi: 10.1155/2022/9365046. TCGA data analysis revealed that C16orf54 expression was substantially upregulated in glioblastoma multiforme (GBM), head and neck squamous cell carcinoma (HNSC), and kidney renal clear cell c…
MIR23AHG	MiR-23a/27a/24-2 Cluster Host Gene	chr19:13,945,330-13,953,732	19p13.12	RNA Gene, and is affiliated with the lncRNA class.
TP53INP2	Tumor Protein P53 Inducible Nuclear Protein 2	chr20:34,704,339-34,713,439	20q11.22	Dual regulator of transcription and autophagy. Positively regulates autophagy and is required for autophagosome formation and processing. May act as a scaffold protein that recruits MAP1LC3A, GABARAP and GABARAPL2 and brings them to the autophagosome membrane by interacting with VMP1 where, in cooperation with the BECN1-PI3-kinase class III complex, they trigger autophagosome development. Acts as…	PMID: 35615533 Overexpression of TP53INP2 Promotes Apoptosis in Clear Cell Renal Cell Cancer (ccRCC) via Caspase-8/TRAF6 Signaling Pathway. Li X, et al. J Immunol Res. 2022 May 14;2022:1260423. doi: 10.1155/2022/1260423 Overexpression of TP53INP2 inhibited ccRCC cellular proliferation, migration, and invasion, as well as the tumor growth of mice. TP53INP2 did not significantly decrease the p-mTOR…
NOTE: Ten genes out of our 18 identified genes from TWAS CMA for kidney function may play a role in kidney function, kidney renal clear cell carcinoma (KIRC), human clear cell renal cell carcinoma (ccRCC), or kidney development and apotosis
